# Supplementary material for: Cooperative reversible assembly in triply interlocked Al6L4 and Ga6L4 cages
Source: Chem Sci. 2025 Sep 24;16(43):20406–13. doi: 10.1039/d5sc05441a (PMC12495313; doi:10.1039/d5sc05441a)
Supplement: SC-016-D5SC05441A-s002 [file SC-016-D5SC05441A-s002.cif]

# Supplementary Information (SI) for Chemical Science.
# This journal is © The Royal Society of Chemistry 2025

####################################################################### 
# 
# This file contains crystal structure data downloaded from the 
# Cambridge Structural Database (CSD) hosted by the Cambridge 
# Crystallographic Data Centre (CCDC).
# 
# Full information about CCDC data access policies and citation 
# guidelines are available at http://www.ccdc.cam.ac.uk/access/V1 
# 
# Audit and citation data items may have been added by the CCDC. 
# Please retain this information to preserve the provenance of 
# this file and to allow appropriate attribution of the data. 
# 
#######################################################################

data_081am21nippstris100k_0m
_database_code_depnum_ccdc_archive 'CCDC 2467878'
loop_
_audit_author_name
_audit_author_address
'Antonio Martinez-Martinez'
;University of Huelva
Spain
;
_audit_update_record             
;
2025-09-01 deposited with the CCDC.	2025-09-24 downloaded from the CCDC.
;
_audit_creation_date             2021-05-22
_audit_creation_method           
;
Olex2 1.3
(compiled 2020.11.12 svn.r5f609507 for OlexSys, GUI svn.r6272)
;
_shelx_SHELXL_version_number     2018/3
_chemical_name_common            ?
_chemical_name_systematic        ?
_chemical_formula_moiety         'C36 H33 N9 O6'
_chemical_formula_sum            'C36 H33 N9 O6'
_chemical_formula_weight         687.71
_chemical_melting_point          ?
loop_
_atom_type_symbol
_atom_type_description
_atom_type_scat_dispersion_real
_atom_type_scat_dispersion_imag
_atom_type_scat_source
C C 0.0033 0.0016 'International Tables Vol C Tables 4.2.6.8 and 6.1.1.4'
H H 0.0000 0.0000 'International Tables Vol C Tables 4.2.6.8 and 6.1.1.4'
N N 0.0061 0.0033 'International Tables Vol C Tables 4.2.6.8 and 6.1.1.4'
O O 0.0106 0.0060 'International Tables Vol C Tables 4.2.6.8 and 6.1.1.4'

_shelx_space_group_comment       
;
The symmetry employed for this shelxl refinement is uniquely defined
by the following loop, which should always be used as a source of
symmetry information in preference to the above space-group names.
They are only intended as comments.
;
_space_group_crystal_system      monoclinic
_space_group_IT_number           14
_space_group_name_H-M_alt        'P 1 21/n 1'
_space_group_name_Hall           '-P 2yn'
loop_
_space_group_symop_operation_xyz
'x, y, z'
'-x+1/2, y+1/2, -z+1/2'
'-x, -y, -z'
'x-1/2, -y-1/2, z-1/2'

_cell_length_a                   10.3821(2)
_cell_length_b                   27.7393(5)
_cell_length_c                   11.5669(2)
_cell_angle_alpha                90
_cell_angle_beta                 102.0500(10)
_cell_angle_gamma                90
_cell_volume                     3257.78(10)
_cell_formula_units_Z            4
_cell_measurement_reflns_used    9929
_cell_measurement_temperature    100.0
_cell_measurement_theta_max      30.465
_cell_measurement_theta_min      2.324
_shelx_estimated_absorpt_T_max   0.979
_shelx_estimated_absorpt_T_min   0.975
_exptl_absorpt_coefficient_mu    0.099
_exptl_absorpt_correction_T_max  0.1418
_exptl_absorpt_correction_T_min  0.1102
_exptl_absorpt_correction_type   multi-scan
_exptl_absorpt_process_details   
;
SADABS-2016/2 (Bruker,2016/2) was used for absorption correction.
wR2(int) was 0.0989 before and 0.0555 after correction.
The Ratio of minimum to maximum transmission is 0.7772.
The \l/2 correction factor is Not present.
;
_exptl_absorpt_special_details   ?
_exptl_crystal_colour            'light brown'
_exptl_crystal_colour_modifier   light
_exptl_crystal_colour_primary    brown
_exptl_crystal_density_diffrn    1.402
_exptl_crystal_density_meas      ?
_exptl_crystal_density_method    ?
_exptl_crystal_description       block
_exptl_crystal_F_000             1440
_exptl_crystal_size_max          0.26
_exptl_crystal_size_mid          0.24
_exptl_crystal_size_min          0.22
_exptl_transmission_factor_max   ?
_exptl_transmission_factor_min   ?
_diffrn_reflns_av_R_equivalents  0.0422
_diffrn_reflns_av_unetI/netI     0.0179
_diffrn_reflns_Laue_measured_fraction_full 0.998
_diffrn_reflns_Laue_measured_fraction_max 0.998
_diffrn_reflns_limit_h_max       14
_diffrn_reflns_limit_h_min       -14
_diffrn_reflns_limit_k_max       39
_diffrn_reflns_limit_k_min       -39
_diffrn_reflns_limit_l_max       16
_diffrn_reflns_limit_l_min       -16
_diffrn_reflns_number            198296
_diffrn_reflns_point_group_measured_fraction_full 0.998
_diffrn_reflns_point_group_measured_fraction_max 0.998
_diffrn_reflns_theta_full        25.242
_diffrn_reflns_theta_max         30.528
_diffrn_reflns_theta_min         2.323
_diffrn_ambient_temperature      100.0
_diffrn_detector_area_resol_mean ?
_diffrn_measured_fraction_theta_full 0.998
_diffrn_measured_fraction_theta_max 0.998
_diffrn_measurement_device_type  'Bruker APEX-II CCD'
_diffrn_measurement_method       '\f and \w scans'
_diffrn_radiation_type           MoK\a
_diffrn_radiation_wavelength     0.71073
_diffrn_source                   ?
_diffrn_source_current           1.0
_diffrn_source_power             0.05
_diffrn_source_voltage           50.0
_diffrn_standards_number         0
_reflns_Friedel_coverage         0.000
_reflns_Friedel_fraction_full    .
_reflns_Friedel_fraction_max     .
_reflns_number_gt                8940
_reflns_number_total             9960
_reflns_special_details          
;
 Reflections were merged by SHELXL according to the crystal
 class for the calculation of statistics and refinement.
 
 _reflns_Friedel_fraction is defined as the number of unique
 Friedel pairs measured divided by the number that would be
 possible theoretically, ignoring centric projections and
 systematic absences.
;
_reflns_threshold_expression     'I > 2\s(I)'
_computing_cell_refinement       'Bruker Apex3, 2020'
_computing_data_collection       'Bruker APEX2'
_computing_data_reduction        'SAINT V8.40B (?, 2016)'
_computing_molecular_graphics    'Olex2 1.3 (Dolomanov et al., 2009)'
_computing_publication_material  'Olex2 1.3 (Dolomanov et al., 2009)'
_computing_structure_refinement  'SHELXL 2018/3 (Sheldrick, 2015)'
_computing_structure_solution    'SHELXT  (Sheldrick, 2015)'
_refine_diff_density_max         0.567
_refine_diff_density_min         -0.233
_refine_diff_density_rms         0.067
_refine_ls_extinction_coef       .
_refine_ls_extinction_method     none
_refine_ls_goodness_of_fit_ref   1.127
_refine_ls_hydrogen_treatment    constr
_refine_ls_matrix_type           full
_refine_ls_number_parameters     466
_refine_ls_number_reflns         9960
_refine_ls_number_restraints     0
_refine_ls_R_factor_all          0.0654
_refine_ls_R_factor_gt           0.0593
_refine_ls_restrained_S_all      1.127
_refine_ls_shift/su_max          0.001
_refine_ls_shift/su_mean         0.000
_refine_ls_structure_factor_coef Fsqd
_refine_ls_weighting_details     
'w=1/[\s^2^(Fo^2^)+(0.0706P)^2^+1.9568P] where P=(Fo^2^+2Fc^2^)/3'
_refine_ls_weighting_scheme      calc
_refine_ls_wR_factor_gt          0.1491
_refine_ls_wR_factor_ref         0.1533
_refine_special_details          ?
_olex2_refinement_description    
;
1. Fixed Uiso
 At 1.2 times of:
  All C(H) groups
 At 1.5 times of:
  All C(H,H,H) groups
2.a Aromatic/amide H refined with riding coordinates:
 C2(H2), C4(H4), C6(H6), C8(H8), C12(H12), C13(H13), C14(H14), C18(H18),
 C22(H22), C23(H23), C24(H24), C28(H28), C32(H32), C33(H33), C34(H34)
2.b Idealised Me refined as rotating group:
 C15(H15A,H15B,H15C), C16(H16A,H16B,H16C), C25(H25A,H25B,H25C), C26(H26A,H26B,
 H26C), C35(H35A,H35B,H35C), C36(H36A,H36B,H36C)
;
_atom_sites_solution_hydrogens   geom
_atom_sites_solution_primary     dual
_atom_sites_solution_secondary   ?
loop_
_atom_site_label
_atom_site_type_symbol
_atom_site_fract_x
_atom_site_fract_y
_atom_site_fract_z
_atom_site_U_iso_or_equiv
_atom_site_adp_type
_atom_site_occupancy
_atom_site_site_symmetry_order
_atom_site_calc_flag
_atom_site_refinement_flags_posn
_atom_site_refinement_flags_adp
_atom_site_refinement_flags_occupancy
_atom_site_disorder_assembly
_atom_site_disorder_group
O1 O 0.94277(11) 0.46666(4) 0.73801(11) 0.0285(2) Uani 1 1 d . . . . .
O2 O 0.97301(11) 0.55904(4) 0.81770(11) 0.0294(2) Uani 1 1 d . . . . .
O3 O 0.30198(11) 0.22937(4) 0.22190(10) 0.0267(2) Uani 1 1 d . . . . .
O4 O 0.05558(11) 0.21138(5) 0.08628(11) 0.0335(3) Uani 1 1 d . . . . .
O5 O 1.05850(11) 0.07588(4) 0.15512(9) 0.0224(2) Uani 1 1 d . . . . .
O6 O 1.09885(12) -0.02171(4) 0.13095(10) 0.0279(2) Uani 1 1 d . . . . .
N1 N 1.12509(11) 0.42416(4) 0.62936(10) 0.0177(2) Uani 1 1 d . . . . .
N2 N 1.20546(13) 0.38827(5) 0.67958(12) 0.0255(3) Uani 1 1 d . . . . .
N3 N 1.16464(13) 0.34858(4) 0.62198(12) 0.0252(3) Uani 1 1 d . . . . .
N4 N 0.45216(11) 0.30411(4) 0.16761(11) 0.0189(2) Uani 1 1 d . . . . .
N5 N 0.48432(13) 0.34960(5) 0.20428(14) 0.0297(3) Uani 1 1 d . . . . .
N6 N 0.60628(13) 0.34863(5) 0.26260(14) 0.0296(3) Uani 1 1 d . . . . .
N7 N 1.09780(11) 0.11730(4) 0.37685(10) 0.0191(2) Uani 1 1 d . . . . .
N8 N 1.19806(12) 0.13984(5) 0.45209(11) 0.0238(2) Uani 1 1 d . . . . .
N9 N 1.16626(12) 0.18531(5) 0.45428(11) 0.0231(2) Uani 1 1 d . . . . .
C1 C 0.98847(13) 0.32114(5) 0.45631(12) 0.0172(2) Uani 1 1 d . . . . .
C2 C 0.85896(13) 0.32837(5) 0.39608(12) 0.0176(2) Uani 1 1 d . . . . .
H2 H 0.816359 0.358082 0.404560 0.021 Uiso 1 1 calc R U . . .
C3 C 0.79110(13) 0.29239(5) 0.32335(12) 0.0171(2) Uani 1 1 d . . . . .
C4 C 0.85256(13) 0.24821(5) 0.31335(12) 0.0176(2) Uani 1 1 d . . . . .
H4 H 0.807081 0.223669 0.263738 0.021 Uiso 1 1 calc R U . . .
C5 C 0.98143(13) 0.24012(5) 0.37663(12) 0.0172(2) Uani 1 1 d . . . . .
C6 C 1.04961(13) 0.27707(5) 0.44565(12) 0.0179(2) Uani 1 1 d . . . . .
H6 H 1.138290 0.272132 0.485618 0.022 Uiso 1 1 calc R U . . .
C7 C 1.05765(13) 0.35868(5) 0.53442(12) 0.0174(2) Uani 1 1 d . . . . .
C8 C 1.03102(13) 0.40715(5) 0.53984(12) 0.0199(3) Uani 1 1 d . . . . .
H8 H 0.961745 0.424765 0.491316 0.024 Uiso 1 1 calc R U . . .
C9 C 1.14543(13) 0.47243(5) 0.67243(11) 0.0173(2) Uani 1 1 d . . . . .
C10 C 1.05131(13) 0.49299(5) 0.72675(12) 0.0199(3) Uani 1 1 d . . . . .
C11 C 1.07003(13) 0.54074(5) 0.76775(12) 0.0202(3) Uani 1 1 d . . . . .
C12 C 1.18294(14) 0.56545(5) 0.75641(12) 0.0197(2) Uani 1 1 d . . . . .
H12 H 1.196342 0.597583 0.784806 0.024 Uiso 1 1 calc R U . . .
C13 C 1.27683(14) 0.54347(5) 0.70364(13) 0.0206(3) Uani 1 1 d . . . . .
H13 H 1.354249 0.560626 0.697302 0.025 Uiso 1 1 calc R U . . .
C14 C 1.25843(14) 0.49692(5) 0.66040(12) 0.0201(3) Uani 1 1 d . . . . .
H14 H 1.321694 0.482074 0.623330 0.024 Uiso 1 1 calc R U . . .
C15 C 0.94676(17) 0.45155(6) 0.85786(16) 0.0325(3) Uani 1 1 d . . . . .
H15A H 0.876867 0.427897 0.858834 0.049 Uiso 1 1 calc R U . . .
H15B H 0.933591 0.479558 0.905708 0.049 Uiso 1 1 calc R U . . .
H15C H 1.032525 0.436900 0.890558 0.049 Uiso 1 1 calc R U . . .
C16 C 0.98355(18) 0.60919(6) 0.85010(17) 0.0330(4) Uani 1 1 d . . . . .
H16A H 0.989736 0.628638 0.780741 0.049 Uiso 1 1 calc R U . . .
H16B H 1.062562 0.614170 0.912080 0.049 Uiso 1 1 calc R U . . .
H16C H 0.905519 0.618915 0.879561 0.049 Uiso 1 1 calc R U . . .
C17 C 0.65490(13) 0.30267(5) 0.26318(12) 0.0186(2) Uani 1 1 d . . . . .
C18 C 0.55584(13) 0.27393(5) 0.20264(12) 0.0177(2) Uani 1 1 d . . . . .
H18 H 0.559123 0.240268 0.188365 0.021 Uiso 1 1 calc R U . . .
C19 C 0.32345(13) 0.29575(5) 0.09873(12) 0.0188(2) Uani 1 1 d . . . . .
C20 C 0.25028(14) 0.25667(5) 0.12478(12) 0.0209(3) Uani 1 1 d . . . . .
C21 C 0.12231(14) 0.24997(6) 0.05604(13) 0.0239(3) Uani 1 1 d . . . . .
C22 C 0.07218(14) 0.28200(6) -0.03426(13) 0.0250(3) Uani 1 1 d . . . . .
H22 H -0.013765 0.277228 -0.080739 0.030 Uiso 1 1 calc R U . . .
C23 C 0.14717(15) 0.32109(6) -0.05711(13) 0.0246(3) Uani 1 1 d . . . . .
H23 H 0.111673 0.342973 -0.118735 0.029 Uiso 1 1 calc R U . . .
C24 C 0.27271(14) 0.32837(5) 0.00898(13) 0.0214(3) Uani 1 1 d . . . . .
H24 H 0.323648 0.355145 -0.006429 0.026 Uiso 1 1 calc R U . . .
C25 C 0.30557(16) 0.17816(6) 0.20614(15) 0.0291(3) Uani 1 1 d . . . . .
H25A H 0.327719 0.170987 0.129648 0.044 Uiso 1 1 calc R U . . .
H25B H 0.219139 0.164440 0.208353 0.044 Uiso 1 1 calc R U . . .
H25C H 0.372312 0.164061 0.269662 0.044 Uiso 1 1 calc R U . . .
C26 C -0.07454(17) 0.20380(9) 0.01861(18) 0.0424(5) Uani 1 1 d . . . . .
H26A H -0.070658 0.197652 -0.064020 0.064 Uiso 1 1 calc R U . . .
H26B H -0.128114 0.232555 0.023153 0.064 Uiso 1 1 calc R U . . .
H26C H -0.114113 0.176007 0.050281 0.064 Uiso 1 1 calc R U . . .
C27 C 1.04534(13) 0.19268(5) 0.38161(12) 0.0184(2) Uani 1 1 d . . . . .
C28 C 1.00140(13) 0.14900(5) 0.33112(12) 0.0191(2) Uani 1 1 d . . . . .
H28 H 0.921353 0.142605 0.276454 0.023 Uiso 1 1 calc R U . . .
C29 C 1.10637(13) 0.06625(5) 0.36345(12) 0.0193(2) Uani 1 1 d . . . . .
C30 C 1.09422(13) 0.04630(5) 0.25130(12) 0.0192(2) Uani 1 1 d . . . . .
C31 C 1.11513(14) -0.00364(5) 0.24278(13) 0.0213(3) Uani 1 1 d . . . . .
C32 C 1.14754(15) -0.03162(5) 0.34468(14) 0.0246(3) Uani 1 1 d . . . . .
H32 H 1.162866 -0.065200 0.338601 0.030 Uiso 1 1 calc R U . . .
C33 C 1.15755(16) -0.01057(6) 0.45532(14) 0.0264(3) Uani 1 1 d . . . . .
H33 H 1.179332 -0.029875 0.524482 0.032 Uiso 1 1 calc R U . . .
C34 C 1.13594(15) 0.03838(6) 0.46525(13) 0.0237(3) Uani 1 1 d . . . . .
H34 H 1.141277 0.052691 0.540716 0.028 Uiso 1 1 calc R U . . .
C35 C 1.14294(17) 0.07550(6) 0.07092(14) 0.0282(3) Uani 1 1 d . . . . .
H35A H 1.121940 0.047474 0.018798 0.042 Uiso 1 1 calc R U . . .
H35B H 1.235090 0.073665 0.113020 0.042 Uiso 1 1 calc R U . . .
H35C H 1.129268 0.105085 0.023652 0.042 Uiso 1 1 calc R U . . .
C36 C 1.15650(18) -0.06805(5) 0.11897(15) 0.0298(3) Uani 1 1 d . . . . .
H36A H 1.148397 -0.075510 0.034944 0.045 Uiso 1 1 calc R U . . .
H36B H 1.110611 -0.092730 0.155678 0.045 Uiso 1 1 calc R U . . .
H36C H 1.249794 -0.067514 0.158119 0.045 Uiso 1 1 calc R U . . .

loop_
_atom_site_aniso_label
_atom_site_aniso_U_11
_atom_site_aniso_U_22
_atom_site_aniso_U_33
_atom_site_aniso_U_23
_atom_site_aniso_U_13
_atom_site_aniso_U_12
O1 0.0200(5) 0.0340(6) 0.0332(6) -0.0110(5) 0.0094(4) -0.0113(4)
O2 0.0239(5) 0.0287(5) 0.0387(6) -0.0134(5) 0.0137(5) -0.0025(4)
O3 0.0264(5) 0.0267(5) 0.0230(5) 0.0035(4) -0.0038(4) -0.0061(4)
O4 0.0212(5) 0.0432(7) 0.0326(6) 0.0043(5) -0.0024(4) -0.0127(5)
O5 0.0279(5) 0.0208(5) 0.0181(4) 0.0001(4) 0.0037(4) 0.0029(4)
O6 0.0406(6) 0.0178(5) 0.0232(5) -0.0043(4) 0.0018(5) 0.0012(4)
N1 0.0158(5) 0.0174(5) 0.0184(5) -0.0027(4) 0.0000(4) -0.0007(4)
N2 0.0229(6) 0.0211(6) 0.0273(6) -0.0038(5) -0.0065(5) 0.0031(4)
N3 0.0229(6) 0.0201(5) 0.0278(6) -0.0041(5) -0.0057(5) 0.0025(4)
N4 0.0153(5) 0.0171(5) 0.0230(5) -0.0018(4) 0.0004(4) -0.0003(4)
N5 0.0210(6) 0.0176(5) 0.0458(8) -0.0071(5) -0.0036(5) 0.0010(4)
N6 0.0196(6) 0.0189(6) 0.0455(8) -0.0066(5) -0.0042(5) 0.0006(4)
N7 0.0164(5) 0.0208(5) 0.0190(5) -0.0043(4) 0.0013(4) 0.0007(4)
N8 0.0197(5) 0.0240(6) 0.0250(6) -0.0064(5) -0.0019(4) 0.0015(4)
N9 0.0186(5) 0.0233(6) 0.0250(6) -0.0061(5) -0.0008(4) 0.0015(4)
C1 0.0162(6) 0.0166(5) 0.0180(6) -0.0026(4) 0.0021(4) -0.0027(4)
C2 0.0159(6) 0.0162(5) 0.0198(6) -0.0016(4) 0.0014(4) -0.0011(4)
C3 0.0148(5) 0.0175(5) 0.0181(6) -0.0007(4) 0.0015(4) -0.0011(4)
C4 0.0161(6) 0.0179(5) 0.0179(6) -0.0037(4) 0.0014(4) -0.0015(4)
C5 0.0151(5) 0.0184(5) 0.0178(6) -0.0024(4) 0.0027(4) -0.0001(4)
C6 0.0144(5) 0.0195(6) 0.0193(6) -0.0024(4) 0.0021(4) -0.0013(4)
C7 0.0154(5) 0.0175(5) 0.0184(6) -0.0015(4) 0.0013(4) -0.0014(4)
C8 0.0179(6) 0.0187(6) 0.0201(6) -0.0025(5) -0.0026(5) -0.0006(5)
C9 0.0172(6) 0.0169(5) 0.0165(5) -0.0031(4) 0.0004(4) -0.0018(4)
C10 0.0160(6) 0.0225(6) 0.0209(6) -0.0046(5) 0.0028(5) -0.0036(5)
C11 0.0177(6) 0.0227(6) 0.0198(6) -0.0053(5) 0.0031(5) -0.0003(5)
C12 0.0211(6) 0.0182(6) 0.0187(6) -0.0027(4) 0.0017(5) -0.0014(5)
C13 0.0188(6) 0.0201(6) 0.0230(6) -0.0021(5) 0.0045(5) -0.0047(5)
C14 0.0185(6) 0.0206(6) 0.0219(6) -0.0032(5) 0.0059(5) -0.0015(5)
C15 0.0296(8) 0.0303(8) 0.0404(9) 0.0020(7) 0.0135(7) -0.0056(6)
C16 0.0312(8) 0.0303(8) 0.0395(9) -0.0146(7) 0.0122(7) 0.0007(6)
C17 0.0169(6) 0.0170(5) 0.0209(6) -0.0016(4) 0.0016(5) -0.0014(4)
C18 0.0158(6) 0.0173(5) 0.0187(6) -0.0005(4) 0.0003(4) 0.0004(4)
C19 0.0146(5) 0.0213(6) 0.0195(6) -0.0030(5) 0.0009(4) 0.0003(4)
C20 0.0179(6) 0.0248(6) 0.0184(6) -0.0001(5) 0.0001(5) -0.0016(5)
C21 0.0172(6) 0.0309(7) 0.0223(6) -0.0027(5) 0.0013(5) -0.0038(5)
C22 0.0178(6) 0.0329(7) 0.0225(7) -0.0048(5) -0.0002(5) 0.0031(5)
C23 0.0220(7) 0.0278(7) 0.0225(6) -0.0014(5) 0.0013(5) 0.0074(5)
C24 0.0204(6) 0.0212(6) 0.0225(6) -0.0008(5) 0.0043(5) 0.0037(5)
C25 0.0270(7) 0.0277(7) 0.0309(8) 0.0037(6) 0.0025(6) -0.0037(6)
C26 0.0206(7) 0.0626(13) 0.0405(10) 0.0011(9) -0.0019(7) -0.0168(8)
C27 0.0155(5) 0.0208(6) 0.0185(6) -0.0040(5) 0.0025(4) 0.0000(4)
C28 0.0155(6) 0.0207(6) 0.0206(6) -0.0031(5) 0.0021(5) 0.0008(4)
C29 0.0168(6) 0.0196(6) 0.0212(6) -0.0018(5) 0.0031(5) 0.0002(4)
C30 0.0186(6) 0.0187(6) 0.0195(6) -0.0008(5) 0.0021(5) -0.0004(5)
C31 0.0227(6) 0.0190(6) 0.0216(6) -0.0022(5) 0.0030(5) -0.0018(5)
C32 0.0248(7) 0.0201(6) 0.0286(7) 0.0028(5) 0.0045(5) -0.0004(5)
C33 0.0262(7) 0.0279(7) 0.0246(7) 0.0061(6) 0.0045(6) 0.0006(6)
C34 0.0232(7) 0.0280(7) 0.0198(6) 0.0005(5) 0.0045(5) 0.0002(5)
C35 0.0347(8) 0.0267(7) 0.0251(7) 0.0019(6) 0.0103(6) 0.0004(6)
C36 0.0414(9) 0.0198(6) 0.0290(7) -0.0030(5) 0.0089(7) 0.0017(6)

_geom_special_details            
;
 All esds (except the esd in the dihedral angle between two l.s. planes)
 are estimated using the full covariance matrix.  The cell esds are taken
 into account individually in the estimation of esds in distances, angles
 and torsion angles; correlations between esds in cell parameters are only
 used when they are defined by crystal symmetry.  An approximate (isotropic)
 treatment of cell esds is used for estimating esds involving l.s. planes.
;
loop_
_geom_bond_atom_site_label_1
_geom_bond_atom_site_label_2
_geom_bond_distance
_geom_bond_site_symmetry_2
_geom_bond_publ_flag
O1 C10 1.3716(17) . ?
O1 C15 1.441(2) . ?
O2 C11 1.3598(17) . ?
O2 C16 1.4390(19) . ?
O3 C20 1.3681(17) . ?
O3 C25 1.4335(19) . ?
O4 C21 1.3599(19) . ?
O4 C26 1.428(2) . ?
O5 C30 1.3698(17) . ?
O5 C35 1.4400(19) . ?
O6 C31 1.3645(17) . ?
O6 C36 1.4368(18) . ?
N1 N2 1.3501(16) . ?
N1 C8 1.3515(17) . ?
N1 C9 1.4286(16) . ?
N2 N3 1.3106(17) . ?
N3 C7 1.3668(17) . ?
N4 N5 1.3510(16) . ?
N4 C18 1.3570(17) . ?
N4 C19 1.4246(17) . ?
N5 N6 1.3048(18) . ?
N6 C17 1.3707(18) . ?
N7 N8 1.3615(16) . ?
N7 C28 1.3542(17) . ?
N7 C29 1.4292(17) . ?
N8 N9 1.3054(17) . ?
N9 C27 1.3725(18) . ?
C1 C2 1.3937(18) . ?
C1 C6 1.3947(18) . ?
C1 C7 1.4649(17) . ?
C2 H2 0.9500 . ?
C2 C3 1.3974(18) . ?
C3 C4 1.3977(18) . ?
C3 C17 1.4677(18) . ?
C4 H4 0.9500 . ?
C4 C5 1.4026(18) . ?
C5 C6 1.3974(18) . ?
C5 C27 1.4695(18) . ?
C6 H6 0.9500 . ?
C7 C8 1.3766(18) . ?
C8 H8 0.9500 . ?
C9 C10 1.3897(19) . ?
C9 C14 1.3877(19) . ?
C10 C11 1.4067(19) . ?
C11 C12 1.3876(19) . ?
C12 H12 0.9500 . ?
C12 C13 1.3940(19) . ?
C13 H13 0.9500 . ?
C13 C14 1.3834(19) . ?
C14 H14 0.9500 . ?
C15 H15A 0.9800 . ?
C15 H15B 0.9800 . ?
C15 H15C 0.9800 . ?
C16 H16A 0.9800 . ?
C16 H16B 0.9800 . ?
C16 H16C 0.9800 . ?
C17 C18 1.3722(18) . ?
C18 H18 0.9500 . ?
C19 C20 1.3924(19) . ?
C19 C24 1.3949(19) . ?
C20 C21 1.4109(19) . ?
C21 C22 1.387(2) . ?
C22 H22 0.9500 . ?
C22 C23 1.392(2) . ?
C23 H23 0.9500 . ?
C23 C24 1.381(2) . ?
C24 H24 0.9500 . ?
C25 H25A 0.9800 . ?
C25 H25B 0.9800 . ?
C25 H25C 0.9800 . ?
C26 H26A 0.9800 . ?
C26 H26B 0.9800 . ?
C26 H26C 0.9800 . ?
C27 C28 1.3807(18) . ?
C28 H28 0.9500 . ?
C29 C30 1.3917(19) . ?
C29 C34 1.388(2) . ?
C30 C31 1.4088(19) . ?
C31 C32 1.393(2) . ?
C32 H32 0.9500 . ?
C32 C33 1.391(2) . ?
C33 H33 0.9500 . ?
C33 C34 1.385(2) . ?
C34 H34 0.9500 . ?
C35 H35A 0.9800 . ?
C35 H35B 0.9800 . ?
C35 H35C 0.9800 . ?
C36 H36A 0.9800 . ?
C36 H36B 0.9800 . ?
C36 H36C 0.9800 . ?

loop_
_geom_angle_atom_site_label_1
_geom_angle_atom_site_label_2
_geom_angle_atom_site_label_3
_geom_angle
_geom_angle_site_symmetry_1
_geom_angle_site_symmetry_3
_geom_angle_publ_flag
C10 O1 C15 112.78(12) . . ?
C11 O2 C16 116.67(12) . . ?
C20 O3 C25 117.40(12) . . ?
C21 O4 C26 116.70(14) . . ?
C30 O5 C35 116.42(11) . . ?
C31 O6 C36 116.64(12) . . ?
N2 N1 C8 110.79(11) . . ?
N2 N1 C9 120.53(11) . . ?
C8 N1 C9 128.68(12) . . ?
N3 N2 N1 107.19(11) . . ?
N2 N3 C7 109.33(12) . . ?
N5 N4 C18 110.73(11) . . ?
N5 N4 C19 117.98(11) . . ?
C18 N4 C19 131.26(11) . . ?
N6 N5 N4 107.01(11) . . ?
N5 N6 C17 109.79(12) . . ?
N8 N7 C29 117.89(11) . . ?
C28 N7 N8 110.82(11) . . ?
C28 N7 C29 131.20(12) . . ?
N9 N8 N7 107.07(11) . . ?
N8 N9 C27 109.55(11) . . ?
C2 C1 C6 119.43(12) . . ?
C2 C1 C7 120.24(12) . . ?
C6 C1 C7 120.27(12) . . ?
C1 C2 H2 119.6 . . ?
C1 C2 C3 120.71(12) . . ?
C3 C2 H2 119.6 . . ?
C2 C3 C4 119.64(12) . . ?
C2 C3 C17 117.49(12) . . ?
C4 C3 C17 122.84(12) . . ?
C3 C4 H4 120.0 . . ?
C3 C4 C5 119.95(12) . . ?
C5 C4 H4 120.0 . . ?
C4 C5 C27 122.50(12) . . ?
C6 C5 C4 119.67(12) . . ?
C6 C5 C27 117.63(12) . . ?
C1 C6 C5 120.51(12) . . ?
C1 C6 H6 119.7 . . ?
C5 C6 H6 119.7 . . ?
N3 C7 C1 121.95(12) . . ?
N3 C7 C8 107.84(11) . . ?
C8 C7 C1 130.17(12) . . ?
N1 C8 C7 104.83(12) . . ?
N1 C8 H8 127.6 . . ?
C7 C8 H8 127.6 . . ?
C10 C9 N1 118.40(12) . . ?
C14 C9 N1 119.37(12) . . ?
C14 C9 C10 122.23(12) . . ?
O1 C10 C9 119.58(12) . . ?
O1 C10 C11 121.86(12) . . ?
C9 C10 C11 118.56(12) . . ?
O2 C11 C10 115.61(12) . . ?
O2 C11 C12 124.82(13) . . ?
C12 C11 C10 119.56(12) . . ?
C11 C12 H12 119.8 . . ?
C11 C12 C13 120.46(12) . . ?
C13 C12 H12 119.8 . . ?
C12 C13 H13 119.7 . . ?
C14 C13 C12 120.68(13) . . ?
C14 C13 H13 119.7 . . ?
C9 C14 H14 120.8 . . ?
C13 C14 C9 118.46(12) . . ?
C13 C14 H14 120.8 . . ?
O1 C15 H15A 109.5 . . ?
O1 C15 H15B 109.5 . . ?
O1 C15 H15C 109.5 . . ?
H15A C15 H15B 109.5 . . ?
H15A C15 H15C 109.5 . . ?
H15B C15 H15C 109.5 . . ?
O2 C16 H16A 109.5 . . ?
O2 C16 H16B 109.5 . . ?
O2 C16 H16C 109.5 . . ?
H16A C16 H16B 109.5 . . ?
H16A C16 H16C 109.5 . . ?
H16B C16 H16C 109.5 . . ?
N6 C17 C3 120.02(12) . . ?
N6 C17 C18 107.57(12) . . ?
C18 C17 C3 132.41(12) . . ?
N4 C18 C17 104.91(12) . . ?
N4 C18 H18 127.5 . . ?
C17 C18 H18 127.5 . . ?
C20 C19 N4 119.74(12) . . ?
C20 C19 C24 121.85(13) . . ?
C24 C19 N4 118.37(12) . . ?
O3 C20 C19 118.05(12) . . ?
O3 C20 C21 123.48(13) . . ?
C19 C20 C21 118.21(13) . . ?
O4 C21 C20 115.41(13) . . ?
O4 C21 C22 124.51(13) . . ?
C22 C21 C20 120.07(14) . . ?
C21 C22 H22 119.8 . . ?
C21 C22 C23 120.34(13) . . ?
C23 C22 H22 119.8 . . ?
C22 C23 H23 119.7 . . ?
C24 C23 C22 120.61(14) . . ?
C24 C23 H23 119.7 . . ?
C19 C24 H24 120.5 . . ?
C23 C24 C19 118.90(13) . . ?
C23 C24 H24 120.5 . . ?
O3 C25 H25A 109.5 . . ?
O3 C25 H25B 109.5 . . ?
O3 C25 H25C 109.5 . . ?
H25A C25 H25B 109.5 . . ?
H25A C25 H25C 109.5 . . ?
H25B C25 H25C 109.5 . . ?
O4 C26 H26A 109.5 . . ?
O4 C26 H26B 109.5 . . ?
O4 C26 H26C 109.5 . . ?
H26A C26 H26B 109.5 . . ?
H26A C26 H26C 109.5 . . ?
H26B C26 H26C 109.5 . . ?
N9 C27 C5 120.34(12) . . ?
N9 C27 C28 107.91(12) . . ?
C28 C27 C5 131.51(12) . . ?
N7 C28 C27 104.64(12) . . ?
N7 C28 H28 127.7 . . ?
C27 C28 H28 127.7 . . ?
C30 C29 N7 119.97(12) . . ?
C34 C29 N7 117.88(12) . . ?
C34 C29 C30 122.01(13) . . ?
O5 C30 C29 118.38(12) . . ?
O5 C30 C31 123.49(12) . . ?
C29 C30 C31 118.10(13) . . ?
O6 C31 C30 115.92(12) . . ?
O6 C31 C32 123.90(13) . . ?
C32 C31 C30 120.16(13) . . ?
C31 C32 H32 119.9 . . ?
C33 C32 C31 120.21(14) . . ?
C33 C32 H32 119.9 . . ?
C32 C33 H33 119.8 . . ?
C34 C33 C32 120.39(14) . . ?
C34 C33 H33 119.8 . . ?
C29 C34 H34 120.4 . . ?
C33 C34 C29 119.12(14) . . ?
C33 C34 H34 120.4 . . ?
O5 C35 H35A 109.5 . . ?
O5 C35 H35B 109.5 . . ?
O5 C35 H35C 109.5 . . ?
H35A C35 H35B 109.5 . . ?
H35A C35 H35C 109.5 . . ?
H35B C35 H35C 109.5 . . ?
O6 C36 H36A 109.5 . . ?
O6 C36 H36B 109.5 . . ?
O6 C36 H36C 109.5 . . ?
H36A C36 H36B 109.5 . . ?
H36A C36 H36C 109.5 . . ?
H36B C36 H36C 109.5 . . ?

loop_
_geom_torsion_atom_site_label_1
_geom_torsion_atom_site_label_2
_geom_torsion_atom_site_label_3
_geom_torsion_atom_site_label_4
_geom_torsion
_geom_torsion_site_symmetry_1
_geom_torsion_site_symmetry_2
_geom_torsion_site_symmetry_3
_geom_torsion_site_symmetry_4
_geom_torsion_publ_flag
O1 C10 C11 O2 -0.7(2) . . . . ?
O1 C10 C11 C12 178.66(13) . . . . ?
O2 C11 C12 C13 -179.96(14) . . . . ?
O3 C20 C21 O4 -5.5(2) . . . . ?
O3 C20 C21 C22 173.78(14) . . . . ?
O4 C21 C22 C23 178.68(15) . . . . ?
O5 C30 C31 O6 0.6(2) . . . . ?
O5 C30 C31 C32 -178.11(13) . . . . ?
O6 C31 C32 C33 -177.63(14) . . . . ?
N1 N2 N3 C7 -0.07(17) . . . . ?
N1 C9 C10 O1 0.3(2) . . . . ?
N1 C9 C10 C11 -179.09(12) . . . . ?
N1 C9 C14 C13 -179.43(12) . . . . ?
N2 N1 C8 C7 -1.18(16) . . . . ?
N2 N1 C9 C10 -113.02(15) . . . . ?
N2 N1 C9 C14 66.09(18) . . . . ?
N2 N3 C7 C1 -178.76(13) . . . . ?
N2 N3 C7 C8 -0.66(17) . . . . ?
N3 C7 C8 N1 1.10(16) . . . . ?
N4 N5 N6 C17 0.70(19) . . . . ?
N4 C19 C20 O3 4.5(2) . . . . ?
N4 C19 C20 C21 178.92(13) . . . . ?
N4 C19 C24 C23 -178.93(12) . . . . ?
N5 N4 C18 C17 0.00(16) . . . . ?
N5 N4 C19 C20 -134.45(15) . . . . ?
N5 N4 C19 C24 43.36(19) . . . . ?
N5 N6 C17 C3 179.81(14) . . . . ?
N5 N6 C17 C18 -0.71(19) . . . . ?
N6 C17 C18 N4 0.42(16) . . . . ?
N7 N8 N9 C27 0.44(16) . . . . ?
N7 C29 C30 O5 -7.71(19) . . . . ?
N7 C29 C30 C31 174.35(12) . . . . ?
N7 C29 C34 C33 -173.75(13) . . . . ?
N8 N7 C28 C27 -0.29(16) . . . . ?
N8 N7 C29 C30 -126.31(14) . . . . ?
N8 N7 C29 C34 49.32(18) . . . . ?
N8 N9 C27 C5 174.43(12) . . . . ?
N8 N9 C27 C28 -0.63(16) . . . . ?
N9 C27 C28 N7 0.54(15) . . . . ?
C1 C2 C3 C4 1.7(2) . . . . ?
C1 C2 C3 C17 179.82(12) . . . . ?
C1 C7 C8 N1 178.99(13) . . . . ?
C2 C1 C6 C5 -0.9(2) . . . . ?
C2 C1 C7 N3 158.78(14) . . . . ?
C2 C1 C7 C8 -18.9(2) . . . . ?
C2 C3 C4 C5 0.3(2) . . . . ?
C2 C3 C17 N6 11.2(2) . . . . ?
C2 C3 C17 C18 -168.07(15) . . . . ?
C3 C4 C5 C6 -2.6(2) . . . . ?
C3 C4 C5 C27 172.20(12) . . . . ?
C3 C17 C18 N4 179.80(14) . . . . ?
C4 C3 C17 N6 -170.71(14) . . . . ?
C4 C3 C17 C18 10.0(2) . . . . ?
C4 C5 C6 C1 2.9(2) . . . . ?
C4 C5 C27 N9 -173.31(13) . . . . ?
C4 C5 C27 C28 0.4(2) . . . . ?
C5 C27 C28 N7 -173.76(14) . . . . ?
C6 C1 C2 C3 -1.4(2) . . . . ?
C6 C1 C7 N3 -18.4(2) . . . . ?
C6 C1 C7 C8 163.98(14) . . . . ?
C6 C5 C27 N9 1.59(19) . . . . ?
C6 C5 C27 C28 175.31(14) . . . . ?
C7 C1 C2 C3 -178.61(12) . . . . ?
C7 C1 C6 C5 176.29(12) . . . . ?
C8 N1 N2 N3 0.80(17) . . . . ?
C8 N1 C9 C10 66.72(19) . . . . ?
C8 N1 C9 C14 -114.17(16) . . . . ?
C9 N1 N2 N3 -179.41(13) . . . . ?
C9 N1 C8 C7 179.06(13) . . . . ?
C9 C10 C11 O2 178.64(13) . . . . ?
C9 C10 C11 C12 -2.0(2) . . . . ?
C10 C9 C14 C13 -0.4(2) . . . . ?
C10 C11 C12 C13 0.7(2) . . . . ?
C11 C12 C13 C14 0.8(2) . . . . ?
C12 C13 C14 C9 -1.0(2) . . . . ?
C14 C9 C10 O1 -178.79(13) . . . . ?
C14 C9 C10 C11 1.8(2) . . . . ?
C15 O1 C10 C9 107.63(15) . . . . ?
C15 O1 C10 C11 -73.01(18) . . . . ?
C16 O2 C11 C10 -174.28(14) . . . . ?
C16 O2 C11 C12 6.4(2) . . . . ?
C17 C3 C4 C5 -177.69(12) . . . . ?
C18 N4 N5 N6 -0.43(18) . . . . ?
C18 N4 C19 C20 47.9(2) . . . . ?
C18 N4 C19 C24 -134.28(15) . . . . ?
C19 N4 N5 N6 -178.54(13) . . . . ?
C19 N4 C18 C17 177.77(14) . . . . ?
C19 C20 C21 O4 -179.59(13) . . . . ?
C19 C20 C21 C22 -0.4(2) . . . . ?
C20 C19 C24 C23 -1.2(2) . . . . ?
C20 C21 C22 C23 -0.5(2) . . . . ?
C21 C22 C23 C24 0.5(2) . . . . ?
C22 C23 C24 C19 0.3(2) . . . . ?
C24 C19 C20 O3 -173.27(13) . . . . ?
C24 C19 C20 C21 1.2(2) . . . . ?
C25 O3 C20 C19 -129.43(14) . . . . ?
C25 O3 C20 C21 56.4(2) . . . . ?
C26 O4 C21 C20 179.70(15) . . . . ?
C26 O4 C21 C22 0.5(2) . . . . ?
C27 C5 C6 C1 -172.15(12) . . . . ?
C28 N7 N8 N9 -0.09(16) . . . . ?
C28 N7 C29 C30 57.5(2) . . . . ?
C28 N7 C29 C34 -126.92(16) . . . . ?
C29 N7 N8 N9 -177.06(12) . . . . ?
C29 N7 C28 C27 176.16(14) . . . . ?
C29 C30 C31 O6 178.41(13) . . . . ?
C29 C30 C31 C32 -0.3(2) . . . . ?
C30 C29 C34 C33 1.8(2) . . . . ?
C30 C31 C32 C33 0.9(2) . . . . ?
C31 C32 C33 C34 -0.3(2) . . . . ?
C32 C33 C34 C29 -1.1(2) . . . . ?
C34 C29 C30 O5 176.84(13) . . . . ?
C34 C29 C30 C31 -1.1(2) . . . . ?
C35 O5 C30 C29 126.83(14) . . . . ?
C35 O5 C30 C31 -55.34(18) . . . . ?
C36 O6 C31 C30 161.83(13) . . . . ?
C36 O6 C31 C32 -19.5(2) . . . . ?

_shelx_res_file                  
;
TITL 081AM21NIPPStris100K_0m.res in P2(1)/n
    081am21nippstris100k_0m.res
    created by SHELXL-2018/3 at 08:35:04 on 22-May-2021
CELL 0.71073 10.3821 27.7393 11.5669 90 102.05 90
ZERR 4 0.0002 0.0005 0.0002 0 0.001 0
LATT 1
SYMM 0.5-X,0.5+Y,0.5-Z
SFAC C H N O
UNIT 144 132 36 24

L.S. 10
PLAN  5
SIZE 0.24 0.26 0.22
TEMP -173.15
CONF
BOND
LIST 6
MORE -1
BOND $H
fmap 2
acta
OMIT -1 3 3
OMIT -2 6 2
OMIT 0 2 2
OMIT -1 3 1
OMIT 1 2 2
OMIT 2 4 1
OMIT 2 3 1
OMIT 2 3 0
OMIT 0 2 0
OMIT 0 1 1
REM <olex2.extras>
REM <HklSrc "%.\\081AM21NIPPStris100K_0m.hkl">
REM </olex2.extras>

WGHT    0.070600    1.956800
FVAR       0.10516
O1    4    0.942771    0.466662    0.738008    11.00000    0.02001    0.03399 =
         0.03319   -0.01104    0.00940   -0.01126
O2    4    0.973013    0.559039    0.817697    11.00000    0.02389    0.02872 =
         0.03874   -0.01341    0.01371   -0.00253
O3    4    0.301977    0.229371    0.221902    11.00000    0.02636    0.02665 =
         0.02304    0.00352   -0.00381   -0.00613
O4    4    0.055576    0.211381    0.086278    11.00000    0.02118    0.04324 =
         0.03262    0.00431   -0.00241   -0.01274
O5    4    1.058501    0.075885    0.155122    11.00000    0.02791    0.02082 =
         0.01807    0.00009    0.00369    0.00293
O6    4    1.098851   -0.021708    0.130945    11.00000    0.04061    0.01783 =
         0.02324   -0.00429    0.00183    0.00120
N1    3    1.125094    0.424165    0.629360    11.00000    0.01582    0.01741 =
         0.01836   -0.00275   -0.00001   -0.00074
N2    3    1.205456    0.388269    0.679582    11.00000    0.02292    0.02113 =
         0.02729   -0.00376   -0.00650    0.00314
N3    3    1.164638    0.348582    0.621980    11.00000    0.02290    0.02009 =
         0.02776   -0.00413   -0.00567    0.00247
N4    3    0.452156    0.304105    0.167613    11.00000    0.01527    0.01706 =
         0.02296   -0.00177    0.00043   -0.00032
N5    3    0.484320    0.349603    0.204285    11.00000    0.02102    0.01759 =
         0.04582   -0.00710   -0.00363    0.00102
N6    3    0.606282    0.348626    0.262599    11.00000    0.01962    0.01895 =
         0.04551   -0.00663   -0.00419    0.00062
N7    3    1.097802    0.117297    0.376846    11.00000    0.01640    0.02084 =
         0.01902   -0.00431    0.00127    0.00067
N8    3    1.198056    0.139844    0.452093    11.00000    0.01968    0.02401 =
         0.02498   -0.00635   -0.00189    0.00150
N9    3    1.166262    0.185314    0.454280    11.00000    0.01859    0.02327 =
         0.02501   -0.00605   -0.00077    0.00152
C1    1    0.988466    0.321140    0.456308    11.00000    0.01621    0.01663 =
         0.01798   -0.00256    0.00210   -0.00268
C2    1    0.858960    0.328373    0.396079    11.00000    0.01586    0.01619 =
         0.01975   -0.00158    0.00141   -0.00112
AFIX  43
H2    2    0.816359    0.358082    0.404560    11.00000   -1.20000
AFIX   0
C3    1    0.791098    0.292394    0.323348    11.00000    0.01476    0.01747 =
         0.01807   -0.00075    0.00146   -0.00110
C4    1    0.852561    0.248208    0.313353    11.00000    0.01612    0.01792 =
         0.01787   -0.00365    0.00138   -0.00154
AFIX  43
H4    2    0.807081    0.223669    0.263738    11.00000   -1.20000
AFIX   0
C5    1    0.981433    0.240123    0.376629    11.00000    0.01509    0.01842 =
         0.01782   -0.00237    0.00270   -0.00012
C6    1    1.049607    0.277070    0.445648    11.00000    0.01439    0.01949 =
         0.01927   -0.00241    0.00206   -0.00134
AFIX  43
H6    2    1.138290    0.272132    0.485618    11.00000   -1.20000
AFIX   0
C7    1    1.057654    0.358684    0.534422    11.00000    0.01538    0.01748 =
         0.01843   -0.00155    0.00133   -0.00141
C8    1    1.031021    0.407151    0.539838    11.00000    0.01792    0.01871 =
         0.02011   -0.00247   -0.00260   -0.00063
AFIX  43
H8    2    0.961745    0.424765    0.491316    11.00000   -1.20000
AFIX   0
C9    1    1.145427    0.472425    0.672432    11.00000    0.01715    0.01687 =
         0.01649   -0.00307    0.00038   -0.00180
C10   1    1.051308    0.492986    0.726753    11.00000    0.01595    0.02248 =
         0.02089   -0.00459    0.00283   -0.00358
C11   1    1.070030    0.540738    0.767746    11.00000    0.01773    0.02268 =
         0.01977   -0.00525    0.00314   -0.00028
C12   1    1.182938    0.565454    0.756407    11.00000    0.02107    0.01819 =
         0.01868   -0.00271    0.00171   -0.00138
AFIX  43
H12   2    1.196342    0.597583    0.784806    11.00000   -1.20000
AFIX   0
C13   1    1.276831    0.543469    0.703638    11.00000    0.01885    0.02010 =
         0.02299   -0.00212    0.00451   -0.00470
AFIX  43
H13   2    1.354249    0.560626    0.697302    11.00000   -1.20000
AFIX   0
C14   1    1.258432    0.496924    0.660401    11.00000    0.01847    0.02057 =
         0.02188   -0.00323    0.00590   -0.00147
AFIX  43
H14   2    1.321694    0.482074    0.623330    11.00000   -1.20000
AFIX   0
C15   1    0.946757    0.451546    0.857857    11.00000    0.02964    0.03026 =
         0.04039    0.00202    0.01355   -0.00563
AFIX 137
H15A  2    0.876867    0.427897    0.858834    11.00000   -1.50000
H15B  2    0.933591    0.479558    0.905708    11.00000   -1.50000
H15C  2    1.032525    0.436900    0.890558    11.00000   -1.50000
AFIX   0
C16   1    0.983547    0.609190    0.850104    11.00000    0.03124    0.03028 =
         0.03949   -0.01460    0.01223    0.00070
AFIX 137
H16A  2    0.989736    0.628638    0.780741    11.00000   -1.50000
H16B  2    1.062562    0.614170    0.912080    11.00000   -1.50000
H16C  2    0.905519    0.618915    0.879561    11.00000   -1.50000
AFIX   0
C17   1    0.654899    0.302667    0.263178    11.00000    0.01692    0.01696 =
         0.02094   -0.00160    0.00158   -0.00145
C18   1    0.555839    0.273926    0.202636    11.00000    0.01580    0.01728 =
         0.01868   -0.00054    0.00033    0.00043
AFIX  43
H18   2    0.559123    0.240268    0.188365    11.00000   -1.20000
AFIX   0
C19   1    0.323453    0.295749    0.098731    11.00000    0.01458    0.02129 =
         0.01946   -0.00305    0.00095    0.00030
C20   1    0.250275    0.256667    0.124776    11.00000    0.01795    0.02478 =
         0.01842   -0.00014    0.00009   -0.00164
C21   1    0.122314    0.249967    0.056036    11.00000    0.01724    0.03086 =
         0.02227   -0.00270    0.00132   -0.00375
C22   1    0.072183    0.281996   -0.034256    11.00000    0.01780    0.03287 =
         0.02246   -0.00476   -0.00023    0.00306
AFIX  43
H22   2   -0.013765    0.277228   -0.080739    11.00000   -1.20000
AFIX   0
C23   1    0.147172    0.321095   -0.057113    11.00000    0.02201    0.02778 =
         0.02251   -0.00136    0.00134    0.00735
AFIX  43
H23   2    0.111673    0.342973   -0.118735    11.00000   -1.20000
AFIX   0
C24   1    0.272709    0.328369    0.008982    11.00000    0.02035    0.02122 =
         0.02253   -0.00075    0.00434    0.00370
AFIX  43
H24   2    0.323648    0.355145   -0.006429    11.00000   -1.20000
AFIX   0
C25   1    0.305571    0.178165    0.206145    11.00000    0.02703    0.02768 =
         0.03090    0.00367    0.00250   -0.00372
AFIX 137
H25A  2    0.327719    0.170987    0.129648    11.00000   -1.50000
H25B  2    0.219139    0.164440    0.208353    11.00000   -1.50000
H25C  2    0.372312    0.164061    0.269662    11.00000   -1.50000
AFIX   0
C26   1   -0.074537    0.203804    0.018613    11.00000    0.02061    0.06256 =
         0.04047    0.00109   -0.00189   -0.01680
AFIX 137
H26A  2   -0.070658    0.197652   -0.064020    11.00000   -1.50000
H26B  2   -0.128114    0.232555    0.023153    11.00000   -1.50000
H26C  2   -0.114113    0.176007    0.050281    11.00000   -1.50000
AFIX   0
C27   1    1.045337    0.192682    0.381612    11.00000    0.01549    0.02081 =
         0.01847   -0.00398    0.00245   -0.00003
C28   1    1.001401    0.148999    0.331116    11.00000    0.01546    0.02066 =
         0.02058   -0.00314    0.00210    0.00081
AFIX  43
H28   2    0.921353    0.142605    0.276454    11.00000   -1.20000
AFIX   0
C29   1    1.106371    0.066254    0.363450    11.00000    0.01677    0.01965 =
         0.02122   -0.00182    0.00306    0.00017
C30   1    1.094215    0.046302    0.251299    11.00000    0.01858    0.01870 =
         0.01952   -0.00078    0.00206   -0.00044
C31   1    1.115130   -0.003636    0.242778    11.00000    0.02268    0.01896 =
         0.02155   -0.00220    0.00301   -0.00178
C32   1    1.147543   -0.031622    0.344684    11.00000    0.02478    0.02005 =
         0.02858    0.00282    0.00452   -0.00041
AFIX  43
H32   2    1.162866   -0.065200    0.338601    11.00000   -1.20000
AFIX   0
C33   1    1.157547   -0.010567    0.455316    11.00000    0.02617    0.02788 =
         0.02464    0.00614    0.00447    0.00062
AFIX  43
H33   2    1.179332   -0.029875    0.524482    11.00000   -1.20000
AFIX   0
C34   1    1.135940    0.038377    0.465250    11.00000    0.02320    0.02801 =
         0.01979    0.00049    0.00449    0.00022
AFIX  43
H34   2    1.141277    0.052691    0.540716    11.00000   -1.20000
AFIX   0
C35   1    1.142944    0.075496    0.070924    11.00000    0.03469    0.02674 =
         0.02508    0.00188    0.01030    0.00038
AFIX 137
H35A  2    1.121940    0.047474    0.018798    11.00000   -1.50000
H35B  2    1.235090    0.073665    0.113020    11.00000   -1.50000
H35C  2    1.129268    0.105085    0.023652    11.00000   -1.50000
AFIX   0
C36   1    1.156495   -0.068049    0.118970    11.00000    0.04135    0.01977 =
         0.02898   -0.00304    0.00888    0.00173
AFIX 137
H36A  2    1.148397   -0.075510    0.034944    11.00000   -1.50000
H36B  2    1.110611   -0.092730    0.155678    11.00000   -1.50000
H36C  2    1.249794   -0.067514    0.158119    11.00000   -1.50000
AFIX   0
HKLF 4


REM  081AM21NIPPStris100K_0m.res in P2(1)/n
REM wR2 = 0.1533, GooF = S = 1.127, Restrained GooF = 1.127 for all data
REM R1 = 0.0593 for 8940 Fo > 4sig(Fo) and 0.0654 for all 9960 data
REM 466 parameters refined using 0 restraints

END

WGHT      0.0706      1.9568

REM Highest difference peak  0.567,  deepest hole -0.233,  1-sigma level  0.067
Q1    1   0.8307  0.2732  0.3188  11.00000  0.05    0.57
Q2    1   1.2590  0.5214  0.6763  11.00000  0.05    0.54
Q3    1   0.8255  0.3107  0.3544  11.00000  0.05    0.54
Q4    1   0.9216  0.2436  0.3426  11.00000  0.05    0.53
Q5    1   0.7251  0.2971  0.3015  11.00000  0.05    0.53
;
_shelx_res_checksum              63714
_olex2_submission_special_instructions 'No special instructions were received'
####################################################################### 
# 
# This file contains crystal structure data downloaded from the 
# Cambridge Structural Database (CSD) hosted by the Cambridge 
# Crystallographic Data Centre (CCDC).
# 
# Full information about CCDC data access policies and citation 
# guidelines are available at http://www.ccdc.cam.ac.uk/access/V1 
# 
# Audit and citation data items may have been added by the CCDC. 
# Please retain this information to preserve the provenance of 
# this file and to allow appropriate attribution of the data. 
# 
#######################################################################

data_143am22ni_0ma_sq
_database_code_depnum_ccdc_archive 'CCDC 2467879'
loop_
_audit_author_name
_audit_author_address
'Antonio Martinez-Martinez'
;University of Huelva
Spain
;
_audit_update_record             
;
2025-09-01 deposited with the CCDC.	2025-09-24 downloaded from the CCDC.
;
_audit_creation_date             2025-08-30
_audit_creation_method           
;
Olex2 1.5-ac7-018
(compiled 2025.08.06 svn.rb7424aed for Rigaku Oxford Diffraction, GUI svn.r7314)
;
_shelx_SHELXL_version_number     2019/3
_chemical_name_common            ?
_chemical_name_systematic        ?
_chemical_formula_moiety         
'C120 H63 Ga6 K9 N36 O27, 7.75(C3 H6 O), 1.5(C H4 O), 19.8(H2 O), 2(O)'
_chemical_formula_sum            'C144.75 H155.10 Ga6 K9 N36 O58.05'
_chemical_formula_weight         4098.16
_chemical_melting_point          ?
loop_
_atom_type_symbol
_atom_type_description
_atom_type_scat_dispersion_real
_atom_type_scat_dispersion_imag
_atom_type_scat_source
C C 0.0033 0.0016 'International Tables Vol C Tables 4.2.6.8 and 6.1.1.4'
H H 0.0000 0.0000 'International Tables Vol C Tables 4.2.6.8 and 6.1.1.4'
Ga Ga 0.2307 1.6083 'International Tables Vol C Tables 4.2.6.8 and 6.1.1.4'
K K 0.2009 0.2494 'International Tables Vol C Tables 4.2.6.8 and 6.1.1.4'
N N 0.0061 0.0033 'International Tables Vol C Tables 4.2.6.8 and 6.1.1.4'
O O 0.0106 0.0060 'International Tables Vol C Tables 4.2.6.8 and 6.1.1.4'

_shelx_space_group_comment       
;
The symmetry employed for this shelxl refinement is uniquely defined
by the following loop, which should always be used as a source of
symmetry information in preference to the above space-group names.
They are only intended as comments.
;
_space_group_crystal_system      triclinic
_space_group_IT_number           2
_space_group_name_H-M_alt        'P -1'
_space_group_name_Hall           '-P 1'
loop_
_space_group_symop_operation_xyz
'x, y, z'
'-x, -y, -z'

_cell_length_a                   21.3348(4)
_cell_length_b                   21.5438(4)
_cell_length_c                   21.7803(4)
_cell_angle_alpha                78.6820(10)
_cell_angle_beta                 78.7120(10)
_cell_angle_gamma                81.9500(10)
_cell_volume                     9572.5(3)
_cell_formula_units_Z            2
_cell_measurement_reflns_used    9854
_cell_measurement_temperature    150.00
_cell_measurement_theta_max      27.83
_cell_measurement_theta_min      2.26
_shelx_estimated_absorpt_T_max   0.859
_shelx_estimated_absorpt_T_min   0.824
_exptl_absorpt_coefficient_mu    1.116
_exptl_absorpt_correction_T_max  0.1375
_exptl_absorpt_correction_T_min  0.1089
_exptl_absorpt_correction_type   numerical
_exptl_absorpt_process_details   
;
SADABS-2016/2 (Bruker,2016/2) was used for absorption correction.
wR2(int) was 0.0601 before and 0.0504 after correction.
The Ratio of minimum to maximum transmission is 0.7920.
The \l/2 correction factor is Not present.
;
_exptl_absorpt_special_details   ?
_exptl_crystal_colour            brown
_exptl_crystal_colour_primary    brown
_exptl_crystal_density_diffrn    1.422
_exptl_crystal_density_meas      ?
_exptl_crystal_density_method    ?
_exptl_crystal_description       block
_exptl_crystal_F_000             4194
_exptl_crystal_size_max          0.18
_exptl_crystal_size_mid          0.16
_exptl_crystal_size_min          0.14
_exptl_transmission_factor_max   ?
_exptl_transmission_factor_min   ?
_diffrn_reflns_av_R_equivalents  0.0323
_diffrn_reflns_av_unetI/netI     0.0154
_diffrn_reflns_Laue_measured_fraction_full 0.998
_diffrn_reflns_Laue_measured_fraction_max 0.997
_diffrn_reflns_limit_h_max       28
_diffrn_reflns_limit_h_min       -28
_diffrn_reflns_limit_k_max       28
_diffrn_reflns_limit_k_min       -28
_diffrn_reflns_limit_l_max       28
_diffrn_reflns_limit_l_min       -28
_diffrn_reflns_number            631004
_diffrn_reflns_point_group_measured_fraction_full 0.998
_diffrn_reflns_point_group_measured_fraction_max 0.997
_diffrn_reflns_theta_full        25.242
_diffrn_reflns_theta_max         27.916
_diffrn_reflns_theta_min         0.968
_diffrn_ambient_temperature      150.00
_diffrn_detector                 'Bruker APEX2 area detector'
_diffrn_detector_area_resol_mean 7.9
_diffrn_detector_type            'CCD area detector'
_diffrn_measured_fraction_theta_full 0.998
_diffrn_measured_fraction_theta_max 0.997
_diffrn_measurement_device       'three-circle diffractometer'
_diffrn_measurement_device_type  'Bruker SMART APEX2 area detector'
_diffrn_measurement_method       '\w and \f scans'
_diffrn_radiation_monochromator  'mirror optics'
_diffrn_radiation_probe          x-ray
_diffrn_radiation_type           MoK\a
_diffrn_radiation_wavelength     0.71073
_diffrn_source                   'microfocus sealed X-ray tube'
_diffrn_source_current           1.0
_diffrn_source_power             0.05
_diffrn_source_type              'Incoatec I\ms'
_diffrn_source_voltage           50.0
_diffrn_special_details          ?
_reflns_Friedel_coverage         0.000
_reflns_Friedel_fraction_full    .
_reflns_Friedel_fraction_max     .
_reflns_number_gt                39688
_reflns_number_total             45718
_reflns_special_details          
;
 Reflections were merged by SHELXL according to the crystal
 class for the calculation of statistics and refinement.
 
 Structure factors included contributions from the .fab file.
 
 _reflns_Friedel_fraction is defined as the number of unique
 Friedel pairs measured divided by the number that would be
 possible theoretically, ignoring centric projections and
 systematic absences.
;
_reflns_threshold_expression     'I > 2\s(I)'
_computing_cell_refinement       'SAINT V8.40B (?, 2016)'
_computing_data_collection       'Bruker APEX2'
_computing_data_reduction        'SAINT V8.40B (?, 2016)'
_computing_molecular_graphics    'Olex2 1.5-ac7-018 (Dolomanov et al., 2009)'
_computing_publication_material  'Olex2 1.5-ac7-018 (Dolomanov et al., 2009)'
_computing_structure_refinement  'SHELXL 2019/3 (Sheldrick, 2015)'
_computing_structure_solution    'SHELXT  (Sheldrick, 2015)'
_refine_diff_density_max         1.452
_refine_diff_density_min         -1.284
_refine_diff_density_rms         0.097
_refine_ls_extinction_coef       .
_refine_ls_extinction_method     none
_refine_ls_goodness_of_fit_ref   1.040
_refine_ls_hydrogen_treatment    mixed
_refine_ls_matrix_type           full
_refine_ls_number_parameters     2545
_refine_ls_number_reflns         45718
_refine_ls_number_restraints     801
_refine_ls_R_factor_all          0.0560
_refine_ls_R_factor_gt           0.0489
_refine_ls_restrained_S_all      1.082
_refine_ls_shift/su_max          0.004
_refine_ls_shift/su_mean         0.000
_refine_ls_structure_factor_coef Fsqd
_refine_ls_weighting_details     
'w=1/[\s^2^(Fo^2^)+(0.0865P)^2^+14.2484P] where P=(Fo^2^+2Fc^2^)/3'
_refine_ls_weighting_scheme      calc
_refine_ls_wR_factor_gt          0.1470
_refine_ls_wR_factor_ref         0.1536
_refine_special_details          
;After extensive explicit modeling of the outer-sphere region (waters/MeOH/acetone
and disordered K+ sites), low-level diffuse residual density remained in the solvent-accessible 
channels. This was treated with PLATON/SQUEEZE (A. L. Spek, Acta Cryst. C71, 9-18, 2015).
A void analysis (probe 1.20 Angs., grid 0.20 Angs.) identified solvent-accessible regions of
total volume 515 A^3 per unit cell, containing 41 electrons per unit cell
(20.5 electrons per ASU; Z = 2; approx. 1.0% of F(000); approx. 5.4% of the cell volume). 
Based on the crystallization media (H2O/MeOH/acetone) and the small electron count, 
the masked content was assigned as approx. 2.05 H2O per formula unit. The empirical formula, 
Mr, F(000), mu and rho(calc) reported here include these masked moieties. Solvent that
refined stably (waters/MeOH/acetone around K+) and the K+ counterions were retained
explicitly with appropriate disorder models, occupancy ties/constraints and mild ADP
restraints (e.g., SIMU/ISOR/DELU as required). Water H atoms were placed in idealized
positions with terminal H2O sites refined as riding hydrogens using a rotating model and
H2O ligands bridging two K+ centers, non-rotating riding H atoms with restrained geometry 
were used (DFIX 0.84 for O-H and DANG 1.35 for H...H). A few highly disordered waters in 
the diffuse solvent belt (O23, O24, O38A, O40, O41) were retained as oxygen-only because 
no convincing H-atom density was observed and adding idealized H atoms destabilized refinement, 
this avoids over-interpretation. K3 and K5 show minor positional/occupancy disorder, further 
splitting did not stabilize these sites. Their ADPs are reasonable and residual density near them 
is small and confined to the solvent belt. Masking improved the refinement statistics 
(R1 [I>2sigma(I)] from 0.0517 to 0.0489; wR2 [all data] from 0.1664 to 0.1536). Multiple crystals 
and data collections (100, 150 and 260 K) showed consistent diffuse outer-sphere residuals, 
consistent with partial desolvation during handling/collection. The anionic [Ga6L4(OH)3]9- cage 
is fully ordered and unaffected by the solvent mask treatment.,SQUEEZE
;
_olex2_refinement_description    
;
1. Fixed Uiso
 At 1.2 times of:
  All C(H) groups
 At 1.5 times of:
  All C(H,H,H) groups, All O(H) groups, All O(H,H) groups
2. Restrained distances
 O2A-O4B = O2A-O2 = K2-O4B = K2-O1D
 3 with sigma of 0.1
 O1G-C1P
 1.21 with sigma of 0.02
 O43-H42E
 2.1 with sigma of 0.01
 O44-H44A = O44-H44B
 0.84 with sigma of 0.001
 O43-H43A = O43-H43B
 0.84 with sigma of 0.01
 H44A-N4C
 2.3 with sigma of 0.001
 N4C-H44B
 2.7 with sigma of 0.001
 C1D-C1E = C1D-C1F
 1.5 with sigma of 0.01
 K9A-O20
 2.8 with sigma of 0.01
 O1I-C1G
 1.21 with sigma of 0.02
 C1G-C1J = C1G-C1K
 1.5 with sigma of 0.02
 O19-C1D
 1.21 with sigma of 0.02
 O1F-C1M
 1.21 with sigma of 0.02
 C1M-C1N = C1M-C1O
 1.5 with sigma of 0.02
 O1E-C1H
 1.21 with sigma of 0.02
 C1H-C1I = C1H-C1L
 1.5 with sigma of 0.02
 K9A-O19
 2.8 with sigma of 0.01
 K6-O18A = K6-O18
 2.8 with sigma of 0.01
 O38-H38
 0.87 with sigma of 0.01
 H37B-O5
 2.1 with sigma of 0.01
 H44A-H44B
 1.35 with sigma of 0.001
 H43B-H43A
 1.35 with sigma of 0.01
 H1HB-H1D
 2.3 with sigma of 0.01
 H1HA-H1D
 2.3 with sigma of 0.01
 O19-C1E = O19-C1F
 2.38 with sigma of 0.01
 C1E-C1F
 2.5 with sigma of 0.01
 O1I-C1J = O1I-C1K
 2.38 with sigma of 0.04
 O1F-C1N = O1F-C1O
 2.38 with sigma of 0.04
 O1E-C1I = O1E-C1L
 2.38 with sigma of 0.04
 C51-H38
 1.861873 with sigma of 0.02
 K5-H38
 3.445077 with sigma of 0.02
 O1G-C1P \\sim O1G-C1Q
 with sigma of 0.02
 K3-O31 \\sim K3-O31A
 with sigma of 0.02
 C1G-C1J \\sim C1G-C1K
 with sigma of 0.02
 C1J-O1I \\sim C1K-O1I
 with sigma of 0.04
 C1M-C1N \\sim C1M-C1O
 with sigma of 0.02
 C1N-O1F \\sim C1O-O1F
 with sigma of 0.04
 C1H-C1I \\sim C1H-C1L
 with sigma of 0.02
 C1I-O1E \\sim C1L-O1E
 with sigma of 0.04
 K5-O38 \\sim K5-O38A_$1
 with sigma of 0.02
 O38-C51 \\sim O38A_$1-C51
 with sigma of 0.02
 K6-O18 \\sim K6-O18A
 with sigma of 0.02
 K9-H35A \\sim K9-H35B
 with sigma of 0.02
 K6-H18A \\sim K6-H18B
 with sigma of 0.02
 K3-H31A \\sim K3-H31B
 with sigma of 0.02
3. Restrained planarity
 O19, C1D, C1E, C1F
 with sigma of 0.05
 O1I, C1G, C1J, C1K
 with sigma of 0.05
 O1F, C1M, C1N, C1O
 with sigma of 0.05
 O1E, C1H, C1I, C1L
 with sigma of 0.05
4. Uiso/Uaniso restraints and constraints
O1G \\sim C1P: within 2A with sigma of 0.04 and sigma for terminal atoms of
0.08 within 2A
K2 \\sim O2A \\sim K2C: within 2A with sigma of 0.01 and sigma for terminal
atoms of 0.02 within 2A
O17 \\sim C34 \\sim C35 \\sim C36 \\sim O19 \\sim C1D \\sim C1E \\sim C1F:
within 2A with sigma of 0.01 and sigma for terminal atoms of 0.02 within 2A
O10 \\sim C06L \\sim C06O \\sim C50: within 2A with sigma of 0.01 and sigma for
terminal atoms of 0.02 within 2A
O11 \\sim C46 \\sim C47 \\sim C48: within 2A with sigma of 0.01 and sigma for
terminal atoms of 0.02 within 2A
O17 \\sim C34 \\sim C35 \\sim C36: within 2A with sigma of 0.01 and sigma for
terminal atoms of 0.02 within 2A
O13 \\sim C37 \\sim C38 \\sim C39: within 2A with sigma of 0.01 and sigma for
terminal atoms of 0.02 within 2A
O19 \\sim C1D \\sim C1E \\sim C1F: within 2A with sigma of 0.04 and sigma for
terminal atoms of 0.08 within 2A
O42 \\sim O2C: within 2A with sigma of 0.01 and sigma for terminal atoms of
0.02 within 2A
O7 \\sim C05Y \\sim C064 \\sim C067: within 2A with sigma of 0.01 and sigma for
terminal atoms of 0.02 within 2A
O12 \\sim C40 \\sim C41 \\sim C42: within 2A with sigma of 0.01 and sigma for
terminal atoms of 0.02 within 2A
O15 \\sim C31 \\sim C32 \\sim C33: within 2A with sigma of 0.01 and sigma for
terminal atoms of 0.02 within 2A
O22 \\sim C43 \\sim C44 \\sim C45: within 2A with sigma of 0.01 and sigma for
terminal atoms of 0.02 within 2A
O38 \\sim C51: within 2A with sigma of 0.01 and sigma for terminal atoms of
0.02 within 2A
O31 \\sim O31A: within 2A with sigma of 0.01 and sigma for terminal atoms of
0.02 within 2A
O1I \\sim C1G \\sim C1J \\sim C1K: within 2A with sigma of 0.04 and sigma for
terminal atoms of 0.08 within 2A
O15 \\sim C31 \\sim C32 \\sim C33 \\sim O1I \\sim C1G \\sim C1J \\sim C1K:
within 2A with sigma of 0.01 and sigma for terminal atoms of 0.02 within 2A
O1F \\sim C1M \\sim C1N \\sim C1O: within 2A with sigma of 0.01 and sigma for
terminal atoms of 0.02 within 2A
O1E \\sim C1H \\sim C1I \\sim C1L: within 2A with sigma of 0.01 and sigma for
terminal atoms of 0.02 within 2A
O18 \\sim O18A: within 2A with sigma of 0.1 and sigma for terminal atoms of 0.2
within 2A
Uanis(O43) \\sim Ueq: with sigma of 0.001 and sigma for terminal atoms of 0.002
Uanis(O44) \\sim Ueq: with sigma of 0.01 and sigma for terminal atoms of 0.02
Uanis(O17) \\sim Ueq, Uanis(C34) \\sim Ueq, Uanis(C36) \\sim Ueq, Uanis(C35)
\\sim Ueq: with sigma of 0.01 and sigma for terminal atoms of 0.02
Uanis(O17) \\sim Ueq, Uanis(C34) \\sim Ueq, Uanis(C35) \\sim Ueq, Uanis(C36)
\\sim Ueq: with sigma of 0.001 and sigma for terminal atoms of 0.002
Uanis(C51) \\sim Ueq, Uanis(O38) \\sim Ueq: with sigma of 0.001 and sigma for
terminal atoms of 0.002
Uanis(K9B) \\sim Ueq: with sigma of 0.01 and sigma for terminal atoms of 0.02
Uanis(O19) \\sim Ueq, Uanis(C1D) \\sim Ueq, Uanis(C1E) \\sim Ueq, Uanis(C1F)
\\sim Ueq: with sigma of 0.001 and sigma for terminal atoms of 0.002
Uanis(O36) \\sim Ueq, Uanis(O33) \\sim Ueq: with sigma of 0.01 and sigma for
terminal atoms of 0.02
Uanis(C31) \\sim Ueq, Uanis(C32) \\sim Ueq, Uanis(O15) \\sim Ueq, Uanis(C33)
\\sim Ueq: with sigma of 0.01 and sigma for terminal atoms of 0.02
Uanis(K1) \\sim Ueq, Uanis(O2C) \\sim Ueq: with sigma of 0.01 and sigma for
terminal atoms of 0.02
Uanis(O24) \\sim Ueq: with sigma of 0.001 and sigma for terminal atoms of 0.002
Uanis(O31) \\sim Ueq, Uanis(O31A) \\sim Ueq: with sigma of 0.01 and sigma for
terminal atoms of 0.02
Uanis(O1F) \\sim Ueq, Uanis(C1M) \\sim Ueq, Uanis(C1N) \\sim Ueq, Uanis(C1O)
\\sim Ueq: with sigma of 0.001 and sigma for terminal atoms of 0.002
Uanis(O1E) \\sim Ueq, Uanis(C1H) \\sim Ueq, Uanis(C1I) \\sim Ueq, Uanis(C1L)
\\sim Ueq: with sigma of 0.001 and sigma for terminal atoms of 0.002
Uanis(O40) \\sim Ueq: with sigma of 0.001 and sigma for terminal atoms of 0.002
Uanis(O25) \\sim Ueq: with sigma of 0.001 and sigma for terminal atoms of 0.002
Uanis(O41) \\sim Ueq: with sigma of 0.001 and sigma for terminal atoms of 0.002
Uanis(C1Q) = Uanis(C1P)
Uanis(K9A) = Uanis(K9)
Uanis(K2C) = Uanis(K2)
Uanis(O18) = Uanis(O27)
Uanis(K2D) = Uanis(K2)
Uanis(O42) = Uanis(O2C)
Uanis(O31) = Uanis(O31A)
Uanis(O40) = Uanis(O24)
Uanis(K9B) = Uanis(K9)
Uanis(O41) = Uanis(O24)
Uanis(O38) = Uanis(O38A)
Uanis(O18) = Uanis(O18A)
Uanis(O43) = Uanis(O2A)
5. Rigid body (RIGU) restrains
 O1G, C1P
 with sigma for 1-2 distances of 0.004 and sigma for 1-3 distances of 0.004
 O17, C34, C35, C36, O19, C1D, C1E, C1F
 with sigma for 1-2 distances of 0.004 and sigma for 1-3 distances of 0.004
 O10, C06L, C06O, C50
 with sigma for 1-2 distances of 0.004 and sigma for 1-3 distances of 0.004
 O11, C46, C47, C48
 with sigma for 1-2 distances of 0.004 and sigma for 1-3 distances of 0.004
 O17, C34, C35, C36
 with sigma for 1-2 distances of 0.004 and sigma for 1-3 distances of 0.004
 O13, C37, C38, C39
 with sigma for 1-2 distances of 0.004 and sigma for 1-3 distances of 0.004
 O19, C1D, C1E, C1F
 with sigma for 1-2 distances of 0.004 and sigma for 1-3 distances of 0.004
 O42, O2C
 with sigma for 1-2 distances of 0.004 and sigma for 1-3 distances of 0.004
 O12, C40, C41, C42
 with sigma for 1-2 distances of 0.004 and sigma for 1-3 distances of 0.004
 O7, C05Y, C064, C067
 with sigma for 1-2 distances of 0.004 and sigma for 1-3 distances of 0.004
 O15, C31, C32, C33
 with sigma for 1-2 distances of 0.004 and sigma for 1-3 distances of 0.004
 O22, C43, C44, C45
 with sigma for 1-2 distances of 0.004 and sigma for 1-3 distances of 0.004
 O38, C51
 with sigma for 1-2 distances of 0.004 and sigma for 1-3 distances of 0.004
 O31, O31A
 with sigma for 1-2 distances of 0.004 and sigma for 1-3 distances of 0.004
 O1I, C1G, C1J, C1K
 with sigma for 1-2 distances of 0.004 and sigma for 1-3 distances of 0.004
 O15, C31, C32, C33, O1I, C1G, C1J, C1K
 with sigma for 1-2 distances of 0.004 and sigma for 1-3 distances of 0.004
 O1F, C1M, C1N, C1O
 with sigma for 1-2 distances of 0.004 and sigma for 1-3 distances of 0.004
 O1E, C1H, C1I, C1L
 with sigma for 1-2 distances of 0.004 and sigma for 1-3 distances of 0.004
 O18, O18A
 with sigma for 1-2 distances of 0.004 and sigma for 1-3 distances of 0.004
6. Others
 1*[Sof(K2)]+1*[Sof(K2D)]+1*[Sof(K2C)]=1 with esd of 0.0001
 1*[Sof(K9B)]+1*[Sof(K9A)]+1*[Sof(K9)]=1 with esd of 0.0001
 Sof(O31A)=Sof(H31F)=Sof(H31G)=1-FVAR(2)
 Sof(O31)=Sof(H31A)=Sof(H31B)=FVAR(2)
 Sof(O1I)=Sof(C1G)=Sof(C1J)=Sof(H1JA)=Sof(H1JB)=Sof(H1JC)=Sof(C1K)=Sof(H1KA)=
 Sof(H1KB)=Sof(H1KC)=1-FVAR(3)
 Sof(O15)=Sof(C31)=Sof(H31C)=Sof(H31D)=Sof(H31E)=Sof(C32)=Sof(C33)=Sof(H33C)=
 Sof(H33D)=Sof(H33E)=FVAR(3)
 Sof(O2C)=Sof(H2CA)=Sof(H2CB)=1-FVAR(4)
 Sof(O33)=Sof(H33A)=Sof(H33B)=FVAR(4)
 Sof(H1GA)=Sof(C1Q)=Sof(H1QA)=Sof(H1QB)=Sof(H1QC)=1-FVAR(10)
 Sof(H1G)=Sof(C1P)=Sof(H1PA)=Sof(H1PB)=Sof(H1PC)=FVAR(10)
 Sof(O18A)=Sof(H18C)=Sof(H18D)=1-FVAR(11)
 Sof(O18)=Sof(H18A)=Sof(H18B)=FVAR(11)
 Sof(O43)=Sof(H43A)=Sof(H43B)=1-FVAR(12)
 Sof(O2A)=Sof(H2AA)=Sof(H2AB)=FVAR(12)
 Sof(O1F)=Sof(C1M)=Sof(C1N)=Sof(H1NA)=Sof(H1NB)=Sof(H1NC)=Sof(C1O)=Sof(H1OA)=
 Sof(H1OB)=Sof(H1OC)=1-FVAR(13)
 Sof(O10)=Sof(C06L)=Sof(H06G)=Sof(H06H)=Sof(H06I)=Sof(C06O)=Sof(C50)=Sof(H50A)=
 Sof(H50B)=Sof(H50C)=FVAR(13)
 Fixed Sof: O25(0.25) H25A(0.25) H25B(0.25) O17(0.78) O37(0.5) H37A(0.5)
 H37B(0.5) C34(0.78) C35(0.78) H35C(0.78) H35D(0.78) H35E(0.78) C36(0.78)
 H36C(0.78) H36D(0.78) H36E(0.78) O19(0.22) C1D(0.22) C1E(0.22) H1EA(0.22)
 H1EB(0.22) H1EC(0.22) C1F(0.22) H1FA(0.22) H1FB(0.22) H1FC(0.22) O42(0.5)
 H42D(0.5) H42E(0.5) O23(0.5) O24(0.5) O22(0.5) C43(0.5) H43C(0.5) H43D(0.5)
 H43E(0.5) C44(0.5) C45(0.5) H45A(0.5) H45B(0.5) H45C(0.5) O38(0.5) H38(0.5)
 C51(0.5) H51A(0.5) H51B(0.5) H51C(0.5) O1E(0.25) C1H(0.25) C1I(0.25)
 H1IA(0.25) H1IB(0.25) H1IC(0.25) C1L(0.25) H1LA(0.25) H1LB(0.25) H1LC(0.25)
 O40(0.25) O41(0.25) O38A(0.5) O32(0.25) H32A(0.25) H32B(0.25) O44(0.25)
 H44A(0.25) H44B(0.25)
7.a Riding coordinates:
 O25(H25A,H25B)
7.b Free rotating group:
 O1D(H1D), O18(H18A,H18B), O31(H31A,H31B), O35(H35A,H35B), O1H(H1HA,H1HB),
 O32(H32A,H32B), O44(H44A,H44B)
7.c Rotating group:
 O2D(H2D), O3D(H3D), O8(H8A,H8B), O9(H9A,H9B), O14(H14A,H14B), O16(H16A,H16B),
 O21(H21A,H21B), O26(H26A,H26B), O27(H27A,H27B), O29(H29A,H29B), O36(H36A,H36B),
  O33(H33A,H33B), O34(H34A,H34B), O37(H37A,H37B), O2A(H2AA,H2AB), O31A(H31F,
 H31G), O42(H42D,H42E), O2C(H2CA,H2CB), O43(H43A,H43B), O18A(H18C,H18D)
7.d Aromatic/amide H refined with riding coordinates:
 C1(H1), C1A(H1A), C1B(H1B), C1C(H1C), C3(H3), C3A(H3A), C3B(H3B), C3C(H3C),
 C5(H5), C5A(H5A), C5B(H5B), C5C(H5C), C8(H8), C8A(H8AA), C8B(H8BA), C8C(H8C),
 C12(H12), C12A(H12A), C12B(H12B), C12C(H12C), C13(H13), C13A(H13A), C13B(H13B),
  C13C(H13C), C14(H14), C14A(H14C), C14B(H14D), C14C(H14E), C16(H16),
 C16A(H16C), C16B(H16D), C16C(H16E), C20(H20), C20A(H20A), C20B(H20B),
 C20C(H20C), C21(H21), C21A(H21C), C21B(H21D), C21C(H21E), C22(H22), C22A(H22A),
  C22B(H22B), C22C(H22C), C24(H24), C24A(H24A), C24B(H24B), C24C(H24C),
 C28(H28), C28A(H28A), C28B(H28B), C28C(H28C), C29(H29), C29A(H29C), C29B(H29D),
  C29C(H29E), C30(H30), C30A(H30A), C30B(H30B), C30C(H30C)
7.e Tetrahedral OH refined with riding coordinates:
 O1G(H1G), O1G(H1GA)
7.f Idealised Me refined with riding coordinates:
 C06L(H06G,H06H,H06I), C40(H40A,H40B,H40C), C42(H42A,H42B,H42C), C50(H50A,H50B,
 H50C), C064(H06A,H06B,H06C), C067(H06D,H06E,H06F), C31(H31C,H31D,H31E),
 C33(H33C,H33D,H33E), C35(H35C,H35D,H35E), C36(H36C,H36D,H36E), C1E(H1EA,H1EB,
 H1EC), C1F(H1FA,H1FB,H1FC), C1J(H1JA,H1JB,H1JC), C1K(H1KA,H1KB,H1KC), C38(H38A,
 H38B,H38C), C39(H39A,H39B,H39C), C47(H47A,H47B,H47C), C48(H48A,H48B,H48C),
 C43(H43C,H43D,H43E), C45(H45A,H45B,H45C), C51(H51A,H51B,H51C), C1N(H1NA,H1NB,
 H1NC), C1O(H1OA,H1OB,H1OC), C1I(H1IA,H1IB,H1IC), C1L(H1LA,H1LB,H1LC), C1P(H1PA,
 H1PB,H1PC), C1Q(H1QA,H1QB,H1QC)
;
_atom_sites_solution_hydrogens   mixed
_atom_sites_solution_primary     dual
_atom_sites_solution_secondary   ?
loop_
_atom_site_label
_atom_site_type_symbol
_atom_site_fract_x
_atom_site_fract_y
_atom_site_fract_z
_atom_site_U_iso_or_equiv
_atom_site_adp_type
_atom_site_occupancy
_atom_site_site_symmetry_order
_atom_site_calc_flag
_atom_site_refinement_flags_posn
_atom_site_refinement_flags_adp
_atom_site_refinement_flags_occupancy
_atom_site_disorder_assembly
_atom_site_disorder_group
Ga1 Ga 0.50065(2) 1.01306(2) 0.80409(2) 0.02654(7) Uani 1 1 d . . . . .
Ga2 Ga 0.47768(2) 0.98243(2) 0.66033(2) 0.02641(7) Uani 1 1 d . . . . .
Ga3 Ga 0.80759(2) 0.49913(2) 1.00693(2) 0.02467(6) Uani 1 1 d . . . . .
Ga4 Ga 0.65943(2) 0.47803(2) 0.97551(2) 0.02337(6) Uani 1 1 d . . . . .
Ga5 Ga 1.01955(2) 0.81679(2) 0.47303(2) 0.03580(8) Uani 1 1 d . . . . .
Ga6 Ga 0.98544(2) 0.66506(2) 0.46508(2) 0.02849(7) Uani 1 1 d . . . . .
K1 K 0.36919(3) 1.05804(3) 0.55165(3) 0.03549(13) Uani 1 1 d . U . . .
K3 K 0.42253(4) 1.06667(3) 0.95983(3) 0.04175(15) Uani 1 1 d D . . . .
K4 K 0.54590(3) 0.37133(3) 1.06497(3) 0.03412(13) Uani 1 1 d . . . . .
K6 K 0.95270(3) 0.42072(4) 1.07017(3) 0.04441(16) Uani 1 1 d D . . . .
K7 K 1.07031(4) 0.54688(3) 0.37119(3) 0.03997(15) Uani 1 1 d . . . . .
K8 K 1.08121(4) 0.76106(4) 0.31758(3) 0.04395(16) Uani 1 1 d . . . . .
O1 O 0.59022(9) 1.01606(9) 0.80137(10) 0.0306(4) Uani 1 1 d . . . . .
O1A O 0.56969(9) 0.96034(9) 0.64288(9) 0.0292(4) Uani 1 1 d . . . . .
O1B O 0.92859(9) 0.81983(10) 0.48846(9) 0.0319(4) Uani 1 1 d . . . . .
O1C O 0.89798(9) 0.67741(10) 0.45568(9) 0.0294(4) Uani 1 1 d . . . . .
O1D O 0.48033(10) 1.03375(9) 0.72135(10) 0.0326(4) Uani 1 1 d DG . . . .
H1D H 0.477133 1.073899 0.704432 0.049 Uiso 1 1 d DG U . . .
O2 O 0.48992(10) 1.09820(10) 0.82326(11) 0.0354(4) Uani 1 1 d D . . . .
O2D O 0.72102(9) 0.47958(10) 1.02785(9) 0.0294(4) Uani 1 1 d . . . . .
H2D H 0.700643 0.481423 1.066374 0.044 Uiso 1 1 d R U . . .
O3 O 0.81166(10) 0.58711(9) 1.00670(9) 0.0298(4) Uani 1 1 d . . . . .
O3A O 0.64775(9) 0.56957(8) 0.94984(9) 0.0261(4) Uani 1 1 d . . . . .
O3B O 0.51267(9) 0.92298(9) 0.81121(9) 0.0294(4) Uani 1 1 d . . . . .
O3C O 0.46810(9) 0.89413(9) 0.67365(9) 0.0286(4) Uani 1 1 d . . . . .
O3D O 1.03971(10) 0.72958(10) 0.46055(10) 0.0342(4) Uani 1 1 d . . . . .
H3D H 1.080509 0.717540 0.460319 0.051 Uiso 1 1 d R U . . .
O4 O 0.82456(10) 0.48587(9) 1.09300(9) 0.0312(4) Uani 1 1 d . . . . .
O4A O 0.57840(9) 0.48718(9) 1.02854(9) 0.0274(4) Uani 1 1 d . . . . .
O4B O 0.41944(10) 1.00098(10) 0.85920(11) 0.0370(5) Uani 1 1 d D . . . .
O4C O 0.38393(9) 0.99494(10) 0.67073(9) 0.0309(4) Uani 1 1 d . . . . .
O5 O 1.02248(10) 0.81567(11) 0.56068(10) 0.0358(4) Uani 1 1 d D . . . .
O5A O 0.95865(9) 0.65346(10) 0.55649(9) 0.0313(4) Uani 1 1 d . . . . .
O5B O 0.81673(9) 0.51386(9) 0.91673(9) 0.0279(4) Uani 1 1 d . . . . .
O5C O 0.67250(9) 0.46912(8) 0.88906(9) 0.0262(4) Uani 1 1 d . . . . .
O6 O 1.10763(11) 0.83675(12) 0.45723(11) 0.0429(5) Uani 1 1 d . . . . .
O6A O 1.03400(10) 0.58450(10) 0.48028(9) 0.0338(4) Uani 1 1 d . . . . .
O6B O 0.85337(9) 0.41675(9) 1.00010(9) 0.0295(4) Uani 1 1 d . . . . .
O6C O 0.66604(10) 0.38537(9) 0.99356(9) 0.0295(4) Uani 1 1 d . . . . .
O7 O 0.45053(13) 0.94294(12) 1.01890(14) 0.0539(6) Uani 1 1 d . U . . .
O8 O 0.38081(11) 1.07329(10) 1.08492(10) 0.0388(5) Uani 1 1 d . . . . .
H8A H 0.378221 1.112622 1.090293 0.058 Uiso 1 1 d R U . . .
H8B H 0.409794 1.053175 1.106909 0.058 Uiso 1 1 d R U . . .
O9 O 0.38861(17) 1.19922(16) 0.91944(18) 0.0782(10) Uani 1 1 d . . . . .
H9A H 0.346438 1.207186 0.922664 0.117 Uiso 1 1 d R U . A 4
H9B H 0.398146 1.221267 0.945960 0.117 Uiso 1 1 d R U . A 4
O10 O 0.5699(2) 1.2420(3) 0.6432(3) 0.0659(15) Uani 0.594(5) 1 d . U P B 1
O12 O 1.01510(15) 0.45354(15) 0.94641(12) 0.0577(7) Uani 1 1 d . U . . .
O14 O 1.15428(12) 0.64561(14) 0.33939(15) 0.0563(7) Uani 1 1 d . . . . .
H14A H 1.192176 0.647625 0.315462 0.084 Uiso 1 1 d R U . . .
H14B H 1.162120 0.638339 0.378205 0.084 Uiso 1 1 d R U . . .
O16 O 1.17712(15) 0.81745(15) 0.34148(14) 0.0635(8) Uani 1 1 d . . . . .
H16A H 1.165920 0.829146 0.378575 0.095 Uiso 1 1 d R U . . .
H16B H 1.181738 0.853004 0.314652 0.095 Uiso 1 1 d R U . . .
O18 O 0.9196(3) 0.2959(2) 1.1081(2) 0.0447(4) Uani 0.516(6) 1 d DG U P C 1
H18A H 0.881181 0.305121 1.128566 0.067 Uiso 0.516(6) 1 d DG U P C 1
H18B H 0.943285 0.284563 1.137589 0.067 Uiso 0.516(6) 1 d DG U P C 1
O20 O 1.01318(10) 0.85427(11) 0.38606(10) 0.0375(5) Uani 1 1 d D . . . .
O21 O 0.64096(13) 0.34640(15) 1.14446(12) 0.0549(7) Uani 1 1 d . . . . .
H21A H 0.650111 0.383099 1.149250 0.082 Uiso 1 1 d R U . D 2
H21B H 0.625053 0.327567 1.184146 0.082 Uiso 1 1 d R U . D 2
O25 O 0.1930(5) 0.9904(5) 0.8208(5) 0.054(2) Uani 0.25 1 d . U P . .
H25A H 0.196583 0.964281 0.856154 0.081 Uiso 0.25 1 d R U P E 1
H25B H 0.162400 1.019462 0.831548 0.081 Uiso 0.25 1 d R U P E 1
O26 O 0.44055(10) 0.42998(9) 1.14345(10) 0.0326(4) Uani 1 1 d . . . . .
H26A H 0.423758 0.401044 1.174379 0.049 Uiso 1 1 d R U . . .
H26B H 0.409271 0.444664 1.121801 0.049 Uiso 1 1 d R U . . .
O27 O 1.07461(11) 0.38137(12) 1.08864(11) 0.0447(4) Uani 1 1 d . . . . .
H27A H 1.077967 0.382942 1.127927 0.067 Uiso 1 1 d R U . . .
H27B H 1.100636 0.408524 1.065160 0.067 Uiso 1 1 d R U . . .
O29 O 0.92301(15) 0.39816(17) 1.20180(15) 0.0672(8) Uani 1 1 d . . . . .
H29A H 0.958508 0.389037 1.217856 0.101 Uiso 1 1 d R U . . .
H29B H 0.903374 0.363540 1.214653 0.101 Uiso 1 1 d R U . . .
O30 O 1.00449(9) 0.66777(10) 0.37345(9) 0.0323(4) Uani 1 1 d . . . . .
O36 O 0.42825(10) 1.13547(10) 0.44178(10) 0.0338(4) Uani 1 1 d . U . . .
H36A H 0.399223 1.163417 0.426104 0.051 Uiso 1 1 d R U . . .
H36B H 0.443086 1.112583 0.412184 0.051 Uiso 1 1 d R U . . .
O39 O 0.48817(9) 1.03470(10) 0.57892(9) 0.0314(4) Uani 1 1 d . . . . .
N1 N 0.81481(13) 1.01734(14) 0.73678(15) 0.0452(6) Uani 1 1 d . . . . .
N1A N 0.79687(12) 0.91424(13) 0.62028(12) 0.0368(5) Uani 1 1 d . . . . .
N1B N 0.70450(11) 0.83000(11) 0.54587(11) 0.0290(5) Uani 1 1 d . . . . .
N1C N 0.67712(12) 0.72008(13) 0.45410(12) 0.0370(5) Uani 1 1 d . . . . .
N2 N 0.76883(13) 1.06459(15) 0.72735(15) 0.0466(7) Uani 1 1 d . . . . .
N2A N 0.76802(12) 0.95728(13) 0.58029(12) 0.0377(6) Uani 1 1 d . . . . .
N2B N 0.73607(11) 0.85700(12) 0.49107(11) 0.0311(5) Uani 1 1 d . . . . .
N2C N 0.72407(13) 0.73163(14) 0.40575(13) 0.0386(6) Uani 1 1 d . . . . .
N3 N 0.71828(12) 1.05257(12) 0.77425(13) 0.0354(5) Uani 1 1 d . . . . .
N3A N 0.70550(11) 0.96428(11) 0.60701(11) 0.0281(4) Uani 1 1 d . . . . .
N3B N 0.79580(11) 0.82604(11) 0.48399(11) 0.0272(4) Uani 1 1 d . . . . .
N3C N 0.77546(11) 0.69030(12) 0.41832(11) 0.0315(5) Uani 1 1 d . . . . .
N4 N 0.76724(14) 0.81010(13) 0.99980(14) 0.0440(6) Uani 1 1 d . . . . .
N4A N 0.64220(12) 0.79704(11) 0.90395(12) 0.0343(5) Uani 1 1 d . . . . .
N4B N 0.55667(11) 0.70228(11) 0.82325(11) 0.0293(5) Uani 1 1 d . . . . .
N4C N 0.46453(13) 0.67066(13) 0.71786(13) 0.0382(6) Uani 1 1 d D . . . .
N5 N 0.75259(14) 0.76440(13) 1.04867(14) 0.0436(6) Uani 1 1 d . . . . .
N5A N 0.60118(12) 0.76622(11) 0.94849(12) 0.0346(5) Uani 1 1 d . . . . .
N5B N 0.50442(11) 0.73177(11) 0.85166(11) 0.0296(5) Uani 1 1 d . . . . .
N5C N 0.41777(13) 0.71471(13) 0.73213(13) 0.0389(6) Uani 1 1 d . . . . .
N6 N 0.79324(12) 0.71227(12) 1.03779(12) 0.0328(5) Uani 1 1 d . . . . .
N6A N 0.62198(10) 0.70367(10) 0.95274(10) 0.0249(4) Uani 1 1 d . . . . .
N6B N 0.49952(10) 0.79206(10) 0.82041(10) 0.0251(4) Uani 1 1 d . . . . .
N6C N 0.42951(11) 0.76898(11) 0.69053(11) 0.0297(5) Uani 1 1 d . . . . .
N7 N 1.02601(15) 0.76733(16) 0.78400(14) 0.0496(7) Uani 1 1 d . . . . .
N7A N 0.91129(12) 0.64808(12) 0.78221(11) 0.0326(5) Uani 1 1 d . . . . .
N7B N 0.82422(12) 0.56022(11) 0.69508(11) 0.0311(5) Uani 1 1 d . . . . .
N7C N 0.71450(13) 0.46573(13) 0.66728(12) 0.0386(6) Uani 1 1 d . . . . .
N8 N 1.07264(16) 0.75603(16) 0.73707(14) 0.0508(7) Uani 1 1 d . . . . .
N8A N 0.95313(12) 0.60699(12) 0.75416(11) 0.0332(5) Uani 1 1 d . . . . .
N8B N 0.85113(12) 0.50814(11) 0.72678(11) 0.0311(5) Uani 1 1 d . . . . .
N8C N 0.72781(13) 0.41934(13) 0.71307(12) 0.0388(6) Uani 1 1 d . . . . .
N9 N 1.05860(13) 0.79624(13) 0.68469(13) 0.0367(5) Uani 1 1 d . . . . .
N9A N 0.95779(11) 0.62698(11) 0.69097(10) 0.0275(4) Uani 1 1 d . . . . .
N9B N 0.82174(11) 0.50364(10) 0.78774(10) 0.0250(4) Uani 1 1 d . . . . .
N9C N 0.68948(11) 0.43125(11) 0.76721(11) 0.0290(5) Uani 1 1 d . . . . .
C1 C 0.88958(15) 0.89608(15) 0.77933(15) 0.0359(6) Uani 1 1 d . . . . .
H1 H 0.905325 0.919993 0.739090 0.043 Uiso 1 1 calc R U . . .
C1A C 0.82406(12) 0.79807(12) 0.70954(12) 0.0251(5) Uani 1 1 d . . . . .
H1A H 0.853316 0.806608 0.670726 0.030 Uiso 1 1 calc R U . . .
C1B C 0.75849(12) 0.68542(12) 0.65504(12) 0.0245(5) Uani 1 1 d . . . . .
H1B H 0.796863 0.672173 0.628377 0.029 Uiso 1 1 calc R U . . .
C1C C 0.67832(13) 0.58895(14) 0.59363(13) 0.0312(5) Uani 1 1 d . . . . .
H1C H 0.716912 0.565110 0.577629 0.037 Uiso 1 1 calc R U . . .
C2 C 0.83226(14) 0.91805(14) 0.81520(15) 0.0341(6) Uani 1 1 d . . . . .
C2A C 0.76925(12) 0.84067(12) 0.72213(12) 0.0245(5) Uani 1 1 d . . . . .
C2B C 0.72198(12) 0.74222(12) 0.63510(12) 0.0240(5) Uani 1 1 d . . . . .
C2C C 0.65759(13) 0.64645(14) 0.55793(13) 0.0296(5) Uani 1 1 d . . . . .
C3 C 0.80983(15) 0.88303(14) 0.87478(15) 0.0344(6) Uani 1 1 d . . . . .
H3 H 0.771081 0.898152 0.899695 0.041 Uiso 1 1 calc R U . . .
C3A C 0.72666(12) 0.82794(12) 0.77957(12) 0.0246(5) Uani 1 1 d . . . . .
H3A H 0.689656 0.856940 0.788738 0.030 Uiso 1 1 calc R U . . .
C3B C 0.66548(12) 0.76115(12) 0.67413(12) 0.0243(5) Uani 1 1 d . . . . .
H3B H 0.640582 0.799796 0.660670 0.029 Uiso 1 1 calc R U . . .
C3C C 0.60082(13) 0.68115(14) 0.58134(13) 0.0300(5) Uani 1 1 d . . . . .
H3C H 0.586526 0.720377 0.557057 0.036 Uiso 1 1 calc R U . . .
C4 C 0.84404(14) 0.82607(14) 0.89773(14) 0.0329(6) Uani 1 1 d . . . . .
C4A C 0.73820(12) 0.77294(12) 0.82346(12) 0.0238(5) Uani 1 1 d . . . . .
C4B C 0.64515(12) 0.72386(12) 0.73282(12) 0.0234(5) Uani 1 1 d . . . . .
C4C C 0.56492(13) 0.65865(13) 0.64012(13) 0.0285(5) Uani 1 1 d . . . . .
C5 C 0.90133(14) 0.80438(14) 0.86152(14) 0.0336(6) Uani 1 1 d . . . . .
H5 H 0.924885 0.765788 0.877458 0.040 Uiso 1 1 calc R U . . .
C5A C 0.79327(12) 0.73116(12) 0.81038(12) 0.0247(5) Uani 1 1 d . . . . .
H5A H 0.801624 0.694114 0.840620 0.030 Uiso 1 1 calc R U . . .
C5B C 0.68217(12) 0.66724(12) 0.75248(12) 0.0243(5) Uani 1 1 d . . . . .
H5B H 0.668501 0.641706 0.792428 0.029 Uiso 1 1 calc R U . . .
C5C C 0.58601(13) 0.60099(13) 0.67563(13) 0.0295(5) Uani 1 1 d . . . . .
H5C H 0.561468 0.585468 0.715674 0.035 Uiso 1 1 calc R U . . .
C05Y C 0.41522(16) 0.90147(16) 1.02801(16) 0.0413(7) Uani 1 1 d . U . . .
C6 C 0.92424(14) 0.83863(14) 0.80243(14) 0.0332(6) Uani 1 1 d . . . . .
C6A C 0.83616(12) 0.74326(12) 0.75334(12) 0.0243(5) Uani 1 1 d . . . . .
C6B C 0.73886(12) 0.64792(12) 0.71405(12) 0.0240(5) Uani 1 1 d . . . . .
C6C C 0.64284(13) 0.56606(13) 0.65274(13) 0.0291(5) Uani 1 1 d . . . . .
C06L C 0.6439(4) 1.1552(4) 0.6222(3) 0.067(2) Uani 0.594(5) 1 d . U P B 1
H06G H 0.666707 1.152848 0.578926 0.100 Uiso 0.594(5) 1 calc R U P B 1
H06H H 0.604953 1.133440 0.630443 0.100 Uiso 0.594(5) 1 calc R U P B 1
H06I H 0.671866 1.134610 0.652750 0.100 Uiso 0.594(5) 1 calc R U P B 1
C06O C 0.6261(3) 1.2225(4) 0.6290(4) 0.0609(17) Uani 0.594(5) 1 d . U P B 1
C7 C 0.79323(14) 0.97569(14) 0.78990(15) 0.0351(6) Uani 1 1 d . . . . .
C7A C 0.75331(12) 0.89379(12) 0.67254(12) 0.0255(5) Uani 1 1 d . . . . .
C7B C 0.74373(12) 0.78163(12) 0.57372(12) 0.0251(5) Uani 1 1 d . . . . .
C7C C 0.69810(13) 0.67122(14) 0.49760(13) 0.0306(5) Uani 1 1 d . . . . .
C8 C 0.73153(15) 0.99755(14) 0.81324(15) 0.0353(6) Uani 1 1 d . . . . .
H8 H 0.703859 0.978006 0.849368 0.042 Uiso 1 1 calc R U . . .
C8A C 0.69464(13) 0.92626(13) 0.66405(13) 0.0272(5) Uani 1 1 d . . . . .
H8AA H 0.654851 0.922644 0.692408 0.033 Uiso 1 1 calc R U . . .
C8B C 0.80240(13) 0.77904(13) 0.53434(12) 0.0271(5) Uani 1 1 d . . . . .
H8BA H 0.839573 0.750444 0.540975 0.033 Uiso 1 1 calc R U . . .
C8C C 0.76100(14) 0.65192(14) 0.47500(13) 0.0320(6) Uani 1 1 d . . . . .
H8C H 0.788451 0.618741 0.494897 0.038 Uiso 1 1 calc R U . . .
C9 C 0.66219(15) 1.09790(14) 0.78160(15) 0.0359(6) Uani 1 1 d . . . . .
C9A C 0.66050(13) 1.00413(13) 0.57133(13) 0.0287(5) Uani 1 1 d . . . . .
C9B C 0.84200(13) 0.84312(13) 0.42858(13) 0.0293(5) Uani 1 1 d . . . . .
C9C C 0.83432(14) 0.68893(15) 0.37330(13) 0.0328(6) Uani 1 1 d . . . . .
C10 C 0.60183(14) 1.07637(13) 0.79691(14) 0.0314(5) Uani 1 1 d . . . . .
C10A C 0.59488(13) 1.00004(12) 0.59192(12) 0.0270(5) Uani 1 1 d . . . . .
C10B C 0.90641(14) 0.83930(13) 0.43394(13) 0.0299(5) Uani 1 1 d . . . . .
C10C C 0.89210(13) 0.68154(13) 0.39479(12) 0.0284(5) Uani 1 1 d . . . . .
C11 C 0.54728(15) 1.12152(14) 0.80874(15) 0.0342(6) Uani 1 1 d . . . . .
C11A C 0.55086(13) 1.03978(13) 0.55564(13) 0.0291(5) Uani 1 1 d . . . . .
C11B C 0.95153(14) 0.85752(14) 0.37774(14) 0.0331(6) Uani 1 1 d . . . . .
C11C C 0.94974(14) 0.67654(13) 0.34997(13) 0.0298(5) Uani 1 1 d . . . . .
C12 C 0.55554(18) 1.18494(15) 0.80482(18) 0.0449(7) Uani 1 1 d . . . . .
H12 H 0.519320 1.214870 0.813844 0.054 Uiso 1 1 calc R U . . .
C12A C 0.57337(14) 1.07931(14) 0.49972(14) 0.0336(6) Uani 1 1 d . . . . .
H12A H 0.543992 1.104535 0.474898 0.040 Uiso 1 1 calc R U . . .
C12B C 0.93146(16) 0.87700(17) 0.32027(15) 0.0427(7) Uani 1 1 d . . . . .
H12B H 0.961854 0.888527 0.282944 0.051 Uiso 1 1 calc R U . . .
C12C C 0.94753(15) 0.68107(17) 0.28607(14) 0.0390(7) Uani 1 1 d . . . . .
H12C H 0.986268 0.678170 0.256142 0.047 Uiso 1 1 calc R U . . .
C13 C 0.61670(19) 1.20476(16) 0.7877(2) 0.0501(8) Uani 1 1 d . . . . .
H13 H 0.621741 1.248553 0.783820 0.060 Uiso 1 1 calc R U . . .
C13A C 0.63972(14) 1.08196(14) 0.47989(14) 0.0344(6) Uani 1 1 d . . . . .
H13A H 0.654957 1.109540 0.441780 0.041 Uiso 1 1 calc R U . . .
C13B C 0.86644(17) 0.87996(18) 0.31638(15) 0.0444(7) Uani 1 1 d . . . . .
H13B H 0.853019 0.893603 0.276337 0.053 Uiso 1 1 calc R U . . .
C13C C 0.88849(17) 0.6899(2) 0.26581(15) 0.0488(8) Uani 1 1 d . . . . .
H13C H 0.887206 0.693333 0.221899 0.059 Uiso 1 1 calc R U . . .
C14 C 0.67039(17) 1.16188(16) 0.77624(18) 0.0447(7) Uani 1 1 d . . . . .
H14 H 0.712110 1.175774 0.764920 0.054 Uiso 1 1 calc R U . . .
C14A C 0.68335(14) 1.04502(14) 0.51497(14) 0.0328(6) Uani 1 1 d . . . . .
H14C H 0.728197 1.047239 0.501179 0.039 Uiso 1 1 calc R U . . .
C14B C 0.82165(15) 0.86337(16) 0.36984(14) 0.0378(6) Uani 1 1 d . . . . .
H14D H 0.777506 0.865618 0.366933 0.045 Uiso 1 1 calc R U . . .
C14C C 0.83161(16) 0.69358(19) 0.30886(15) 0.0442(8) Uani 1 1 d . . . . .
H14E H 0.791377 0.699211 0.294892 0.053 Uiso 1 1 calc R U . . .
C15 C 0.81692(14) 0.78716(14) 0.95795(15) 0.0338(6) Uani 1 1 d . . . . .
C15A C 0.68905(12) 0.75484(12) 0.87945(12) 0.0245(5) Uani 1 1 d . . . . .
C15B C 0.58568(12) 0.74377(12) 0.77353(12) 0.0237(5) Uani 1 1 d . . . . .
C15C C 0.50646(13) 0.69653(14) 0.66689(13) 0.0298(5) Uani 1 1 d . . . . .
C16 C 0.83340(14) 0.72474(14) 0.98183(14) 0.0327(6) Uani 1 1 d . . . . .
H16 H 0.866185 0.696168 0.963000 0.039 Uiso 1 1 calc R U . . .
C16A C 0.67679(13) 0.69497(13) 0.91068(13) 0.0270(5) Uani 1 1 d . . . . .
H16C H 0.701463 0.655800 0.904194 0.032 Uiso 1 1 calc R U . . .
C16B C 0.54930(12) 0.80156(12) 0.77170(12) 0.0257(5) Uani 1 1 d . . . . .
H16D H 0.557262 0.839852 0.742636 0.031 Uiso 1 1 calc R U . . .
C16C C 0.48473(13) 0.75933(14) 0.64928(13) 0.0308(5) Uani 1 1 d . . . . .
H16E H 0.504201 0.789423 0.615511 0.037 Uiso 1 1 calc R U . . .
C17 C 0.79427(14) 0.65622(14) 1.08487(14) 0.0329(6) Uani 1 1 d . . . . .
C17A C 0.58311(12) 0.65754(12) 0.99339(12) 0.0259(5) Uani 1 1 d . . . . .
C17B C 0.44704(13) 0.83600(13) 0.84186(13) 0.0275(5) Uani 1 1 d . . . . .
C17C C 0.38449(13) 0.82471(14) 0.69180(13) 0.0307(5) Uani 1 1 d . . . . .
C18 C 0.80636(13) 0.59637(13) 1.06646(13) 0.0287(5) Uani 1 1 d . . . . .
C18A C 0.59881(12) 0.59311(12) 0.99001(12) 0.0248(5) Uani 1 1 d . . . . .
C18B C 0.45738(13) 0.89899(13) 0.83723(12) 0.0275(5) Uani 1 1 d . . . . .
C18C C 0.40613(12) 0.88392(14) 0.68264(12) 0.0280(5) Uani 1 1 d . . . . .
C19 C 0.81279(13) 0.54179(14) 1.11390(13) 0.0305(5) Uani 1 1 d . . . . .
C19A C 0.55939(12) 0.54856(12) 1.03171(12) 0.0258(5) Uani 1 1 d . . . . .
C19B C 0.40566(14) 0.94096(13) 0.86272(14) 0.0317(6) Uani 1 1 d . . . . .
C19C C 0.36009(13) 0.93838(14) 0.68178(13) 0.0309(5) Uani 1 1 d . . . . .
C20 C 0.80653(16) 0.54744(16) 1.17721(15) 0.0391(7) Uani 1 1 d . . . . .
H20 H 0.811446 0.510622 1.208716 0.047 Uiso 1 1 calc R U . . .
C20A C 0.50523(13) 0.56903(13) 1.07226(13) 0.0298(5) Uani 1 1 d . . . . .
H20A H 0.478500 0.539187 1.098922 0.036 Uiso 1 1 calc R U . . .
C20B C 0.34616(15) 0.91993(15) 0.88833(16) 0.0397(7) Uani 1 1 d . . . . .
H20B H 0.311645 0.948567 0.904440 0.048 Uiso 1 1 calc R U . . .
C20C C 0.29501(15) 0.93150(17) 0.69186(18) 0.0427(7) Uani 1 1 d . . . . .
H20C H 0.264267 0.967941 0.692031 0.051 Uiso 1 1 calc R U . . .
C21 C 0.79297(18) 0.60748(18) 1.19418(15) 0.0446(8) Uani 1 1 d . . . . .
H21 H 0.787827 0.611221 1.237667 0.054 Uiso 1 1 calc R U . . .
C21A C 0.49030(14) 0.63460(14) 1.07346(14) 0.0328(6) Uani 1 1 d . . . . .
H21C H 0.453172 0.648868 1.101114 0.039 Uiso 1 1 calc R U . . .
C21B C 0.33675(15) 0.85631(16) 0.89052(18) 0.0428(7) Uani 1 1 d . . . . .
H21D H 0.295715 0.842077 0.907732 0.051 Uiso 1 1 calc R U . . .
C21C C 0.27494(15) 0.87124(19) 0.7017(2) 0.0533(9) Uani 1 1 d . . . . .
H21E H 0.230302 0.866806 0.708575 0.064 Uiso 1 1 calc R U . . .
C22 C 0.78685(16) 0.66179(16) 1.14903(15) 0.0407(7) Uani 1 1 d . . . . .
H22 H 0.777711 0.702492 1.161329 0.049 Uiso 1 1 calc R U . . .
C22A C 0.52877(13) 0.67841(13) 1.03508(14) 0.0311(5) Uani 1 1 d . . . . .
H22A H 0.518569 0.722460 1.036837 0.037 Uiso 1 1 calc R U . . .
C22B C 0.38682(14) 0.81437(14) 0.86781(15) 0.0346(6) Uani 1 1 d . . . . .
H22B H 0.380587 0.771182 0.869707 0.042 Uiso 1 1 calc R U . . .
C22C C 0.31881(15) 0.81754(17) 0.70159(18) 0.0440(7) Uani 1 1 d . . . . .
H22C H 0.304676 0.776477 0.708059 0.053 Uiso 1 1 calc R U . . .
C23 C 0.98204(15) 0.81448(14) 0.76196(15) 0.0344(6) Uani 1 1 d . . . . .
C23A C 0.88898(12) 0.69467(12) 0.73724(12) 0.0252(5) Uani 1 1 d . . . . .
C23B C 0.77778(12) 0.58914(12) 0.73565(12) 0.0243(5) Uani 1 1 d . . . . .
C23C C 0.66726(13) 0.50778(14) 0.69181(13) 0.0300(5) Uani 1 1 d . . . . .
C24 C 1.00265(15) 0.83277(15) 0.69829(15) 0.0357(6) Uani 1 1 d . . . . .
H24 H 0.982023 0.864407 0.669707 0.043 Uiso 1 1 calc R U . . .
C24A C 0.91895(13) 0.68174(13) 0.67867(12) 0.0284(5) Uani 1 1 d . . . . .
H24A H 0.913636 0.705932 0.638232 0.034 Uiso 1 1 calc R U . . .
C24B C 0.77613(12) 0.55314(12) 0.79537(12) 0.0249(5) Uani 1 1 d . . . . .
H24B H 0.748898 0.561267 0.833644 0.030 Uiso 1 1 calc R U . . .
C24C C 0.65091(13) 0.48571(13) 0.75602(13) 0.0297(5) Uani 1 1 d . . . . .
H24C H 0.619291 0.504796 0.785881 0.036 Uiso 1 1 calc R U . . .
C25 C 1.10437(15) 0.80252(16) 0.62643(15) 0.0380(6) Uani 1 1 d . . . . .
C25A C 0.99619(13) 0.58819(13) 0.64844(13) 0.0290(5) Uani 1 1 d . . . . .
C25B C 0.84011(12) 0.45053(12) 0.83379(12) 0.0260(5) Uani 1 1 d . . . . .
C25C C 0.69070(13) 0.38648(13) 0.82493(13) 0.0286(5) Uani 1 1 d . . . . .
C26 C 1.08345(14) 0.81414(15) 0.56818(15) 0.0347(6) Uani 1 1 d . . . . .
C26A C 0.99520(13) 0.60426(13) 0.58357(13) 0.0284(5) Uani 1 1 d . . . . .
C26B C 0.83719(12) 0.45895(12) 0.89580(12) 0.0253(5) Uani 1 1 d . . . . .
C26C C 0.68065(12) 0.40785(12) 0.88271(13) 0.0259(5) Uani 1 1 d . . . . .
C27 C 1.13006(15) 0.82529(16) 0.51243(16) 0.0395(7) Uani 1 1 d . . . . .
C27A C 1.03494(14) 0.56512(14) 0.54229(13) 0.0305(5) Uani 1 1 d . . . . .
C27B C 0.85679(12) 0.40583(13) 0.94032(13) 0.0277(5) Uani 1 1 d . . . . .
C27C C 0.67790(13) 0.36179(13) 0.93919(13) 0.0281(5) Uani 1 1 d . . . . .
C28 C 1.19477(16) 0.8228(2) 0.51603(19) 0.0497(8) Uani 1 1 d . . . . .
H28 H 1.225689 0.830524 0.478321 0.060 Uiso 1 1 calc R U . . .
C28A C 1.07145(15) 0.51087(14) 0.56682(14) 0.0351(6) Uani 1 1 d . . . . .
H28A H 1.096964 0.484436 0.539176 0.042 Uiso 1 1 calc R U . . .
C28B C 0.87652(14) 0.34679(14) 0.92258(14) 0.0332(6) Uani 1 1 d . . . . .
H28B H 0.888704 0.311224 0.952862 0.040 Uiso 1 1 calc R U . . .
C28C C 0.68789(16) 0.29746(14) 0.93656(15) 0.0367(6) Uani 1 1 d . . . . .
H28C H 0.686672 0.266947 0.974618 0.044 Uiso 1 1 calc R U . . .
C29 C 1.21404(17) 0.8088(2) 0.5752(2) 0.0548(9) Uani 1 1 d . . . . .
H29 H 1.258332 0.806062 0.577705 0.066 Uiso 1 1 calc R U . . .
C29A C 1.07061(15) 0.49519(15) 0.63225(14) 0.0370(6) Uani 1 1 d . . . . .
H29C H 1.095449 0.457857 0.649038 0.044 Uiso 1 1 calc R U . . .
C29B C 0.87829(15) 0.34014(14) 0.85948(15) 0.0349(6) Uani 1 1 d . . . . .
H29D H 0.892109 0.299850 0.847076 0.042 Uiso 1 1 calc R U . . .
C29C C 0.69975(18) 0.27764(14) 0.87783(17) 0.0433(7) Uani 1 1 d . . . . .
H29E H 0.706938 0.233460 0.876013 0.052 Uiso 1 1 calc R U . . .
C30 C 1.16954(17) 0.79898(19) 0.62994(18) 0.0480(8) Uani 1 1 d . . . . .
H30 H 1.182975 0.789787 0.670148 0.058 Uiso 1 1 calc R U . . .
C30A C 1.03383(15) 0.53363(15) 0.67294(13) 0.0346(6) Uani 1 1 d . . . . .
H30A H 1.034109 0.523062 0.717337 0.041 Uiso 1 1 calc R U . . .
C30B C 0.86022(14) 0.39133(13) 0.81511(13) 0.0305(5) Uani 1 1 d . . . . .
H30B H 0.861424 0.386425 0.772477 0.037 Uiso 1 1 calc R U . . .
C30C C 0.70115(16) 0.32149(14) 0.82228(16) 0.0384(6) Uani 1 1 d . . . . .
H30C H 0.709182 0.307576 0.782412 0.046 Uiso 1 1 calc R U . . .
C40 C 1.01461(19) 0.4465(2) 0.83916(17) 0.0515(8) Uani 1 1 d . U . . .
H40A H 0.979178 0.428658 0.828417 0.077 Uiso 1 1 calc R U . . .
H40B H 1.054603 0.435511 0.810790 0.077 Uiso 1 1 calc R U . . .
H40C H 1.005510 0.492926 0.834135 0.077 Uiso 1 1 calc R U . . .
C41 C 1.02156(16) 0.41973(18) 0.90655(16) 0.0446(7) Uani 1 1 d . U . . .
C42 C 1.0382(2) 0.3497(2) 0.9222(2) 0.0592(10) Uani 1 1 d . U . . .
H42A H 1.082740 0.338575 0.902678 0.089 Uiso 1 1 calc R U . . .
H42B H 1.009372 0.327857 0.905834 0.089 Uiso 1 1 calc R U . . .
H42C H 1.033387 0.336673 0.968451 0.089 Uiso 1 1 calc R U . . .
C50 C 0.6783(4) 1.2679(5) 0.6178(6) 0.088(3) Uani 0.594(5) 1 d . U P B 1
H50A H 0.706546 1.264740 0.576993 0.132 Uiso 0.594(5) 1 calc R U P B 1
H50B H 0.703645 1.256331 0.652118 0.132 Uiso 0.594(5) 1 calc R U P B 1
H50C H 0.657985 1.311711 0.617141 0.132 Uiso 0.594(5) 1 calc R U P B 1
C064 C 0.4400(2) 0.83552(17) 1.0178(2) 0.0535(9) Uani 1 1 d . U . . .
H06A H 0.420924 0.825138 0.984093 0.080 Uiso 1 1 calc R U . . .
H06B H 0.428598 0.805511 1.057225 0.080 Uiso 1 1 calc R U . . .
H06C H 0.486892 0.832483 1.005189 0.080 Uiso 1 1 calc R U . . .
C067 C 0.34507(18) 0.91346(19) 1.05071(19) 0.0516(8) Uani 1 1 d . U . . .
H06D H 0.334348 0.891536 1.094707 0.077 Uiso 1 1 calc R U . . .
H06E H 0.321576 0.897437 1.023689 0.077 Uiso 1 1 calc R U . . .
H06F H 0.332975 0.959306 1.048726 0.077 Uiso 1 1 calc R U . . .
K2 K 0.33156(14) 1.05756(14) 0.76365(14) 0.0429(2) Uani 0.2506(15) 1 d D . P F
1
K9 K 1.08688(6) 0.95791(5) 0.37555(7) 0.0674(3) Uani 0.868(2) 1 d D . P G 1
O15 O 1.0960(4) 0.8124(3) 0.1914(3) 0.0863(16) Uani 0.731(8) 1 d . U P H 1
O17 O 0.9663(3) 1.0131(3) 0.3652(3) 0.1035(16) Uani 0.78 1 d . U P G 1
O31 O 0.2837(2) 1.0686(2) 0.9694(3) 0.0616(13) Uani 0.814(13) 1 d DG U P I 1
H31A H 0.262852 1.036056 0.987756 0.092 Uiso 0.814(13) 1 d DG U P I 1
H31B H 0.257728 1.101443 0.979362 0.092 Uiso 0.814(13) 1 d DG U P I 1
O33 O 0.4140(2) 1.17471(19) 0.5652(2) 0.0614(12) Uani 0.718(5) 1 d . U P J 2
H33A H 0.413253 1.178126 0.609569 0.092 Uiso 0.718(5) 1 d R U P J 2
H33B H 0.385599 1.212644 0.552078 0.092 Uiso 0.718(5) 1 d R U P J 2
O34 O 1.14083(11) 0.43806(10) 0.43661(10) 0.0368(5) Uani 1 1 d . . . K 1
H34A H 1.170749 0.420542 0.409083 0.055 Uiso 1 1 d R U . K 1
H34B H 1.115053 0.407997 0.452850 0.055 Uiso 1 1 d R U . K 1
O35 O 1.07278(13) 1.07985(15) 0.40721(16) 0.0605(7) Uani 1 1 d G . . G 1
H35A H 1.108220 1.096132 0.388626 0.091 Uiso 1 1 d DG U . G 1
H35B H 1.074378 1.073857 0.447587 0.091 Uiso 1 1 d DG U . G 1
O37 O 0.9956(3) 0.9332(3) 0.4770(3) 0.0687(16) Uani 0.5 1 d . . P G 1
H37A H 0.961459 0.974254 0.493619 0.103 Uiso 0.5 1 d R U P G 1
H37B H 1.010229 0.914228 0.525343 0.103 Uiso 0.5 1 d DR U P G 1
C31 C 1.1713(6) 0.8878(6) 0.1555(6) 0.113(3) Uani 0.731(8) 1 d . U P H 1
H31C H 1.156895 0.902426 0.196305 0.170 Uiso 0.731(8) 1 calc R U P H 1
H31D H 1.170699 0.924392 0.120770 0.170 Uiso 0.731(8) 1 calc R U P H 1
H31E H 1.215196 0.866489 0.153893 0.170 Uiso 0.731(8) 1 calc R U P H 1
C32 C 1.1281(5) 0.8428(4) 0.1487(4) 0.0848(19) Uani 0.731(8) 1 d . U P H 1
C33 C 1.1421(6) 0.8306(5) 0.0803(4) 0.115(3) Uani 0.731(8) 1 d . U P H 1
H33C H 1.107089 0.851969 0.058181 0.173 Uiso 0.731(8) 1 calc R U P H 1
H33D H 1.145718 0.784708 0.080495 0.173 Uiso 0.731(8) 1 calc R U P H 1
H33E H 1.182595 0.847260 0.058300 0.173 Uiso 0.731(8) 1 calc R U P H 1
C34 C 0.9113(4) 1.0255(4) 0.3578(4) 0.0863(17) Uani 0.78 1 d . U P G 1
C35 C 0.9024(4) 1.0506(4) 0.2878(4) 0.0879(19) Uani 0.78 1 d . U P G 1
H35C H 0.889897 1.096632 0.281948 0.132 Uiso 0.78 1 calc R U P G 1
H35D H 0.868711 1.029322 0.278060 0.132 Uiso 0.78 1 calc R U P G 1
H35E H 0.942843 1.041642 0.259218 0.132 Uiso 0.78 1 calc R U P G 1
C36 C 0.8538(4) 1.0184(4) 0.4064(4) 0.101(2) Uani 0.78 1 d . U P G 1
H36C H 0.829582 0.986424 0.398108 0.152 Uiso 0.78 1 calc R U P G 1
H36D H 0.826910 1.059288 0.405357 0.152 Uiso 0.78 1 calc R U P G 1
H36E H 0.866334 1.004819 0.448326 0.152 Uiso 0.78 1 calc R U P G 1
O2A O 0.33039(19) 1.09582(19) 0.84398(19) 0.0556(9) Uani 0.712(5) 1 d D . P F 4
H2AA H 0.299941 1.093037 0.877541 0.083 Uiso 0.712(5) 1 d R U P F 4
H2AB H 0.361048 1.066658 0.855073 0.083 Uiso 0.712(5) 1 d R U P F 4
K5 K 0.75700(4) 0.33575(4) 1.06160(4) 0.0543(2) Uani 1 1 d D . . L 1
K9A K 1.0567(13) 0.9663(9) 0.4009(12) 0.0674(3) Uani 0.035(2) 1 d D . P G 2
O1I O 1.0910(11) 0.8368(9) 0.2084(8) 0.097(3) Uani 0.269(8) 1 d D U P H 2
O13 O 1.15864(13) 0.66202(16) 0.46523(17) 0.0656(8) Uani 1 1 d . U . M 2
O19 O 0.9859(10) 1.0177(12) 0.5052(12) 0.130(6) Uani 0.22 1 d D U P G 2
O31A O 0.2934(8) 1.0841(10) 0.9372(14) 0.0616(13) Uani 0.186(13) 1 d D U P I 2
H31F H 0.271291 1.131433 0.932275 0.092 Uiso 0.186(13) 1 d R U P I 2
H31G H 0.259412 1.063229 0.974583 0.092 Uiso 0.186(13) 1 d R U P I 2
C1D C 0.9306(11) 1.0238(9) 0.5002(10) 0.134(5) Uani 0.22 1 d D U P G 2
C1E C 0.9065(15) 1.0069(17) 0.4459(13) 0.117(5) Uani 0.22 1 d D U P G 2
H1EA H 0.926942 1.030994 0.405755 0.176 Uiso 0.22 1 calc R U P G 2
H1EB H 0.859767 1.017551 0.451028 0.176 Uiso 0.22 1 calc R U P G 2
H1EC H 0.916956 0.961221 0.445501 0.176 Uiso 0.22 1 calc R U P G 2
C1F C 0.8774(12) 1.0485(18) 0.5484(14) 0.130(6) Uani 0.22 1 d D U P G 2
H1FA H 0.862023 1.012822 0.580695 0.195 Uiso 0.22 1 calc R U P G 2
H1FB H 0.841923 1.070457 0.527217 0.195 Uiso 0.22 1 calc R U P G 2
H1FC H 0.893540 1.078272 0.568750 0.195 Uiso 0.22 1 calc R U P G 2
C1G C 1.1122(9) 0.8798(9) 0.1689(8) 0.093(3) Uani 0.269(8) 1 d D U P H 2
C1J C 1.1736(13) 0.8709(16) 0.1223(13) 0.118(5) Uani 0.269(8) 1 d D U P H 2
H1JA H 1.203509 0.838115 0.142450 0.177 Uiso 0.269(8) 1 calc R U P H 2
H1JB H 1.192975 0.911117 0.109457 0.177 Uiso 0.269(8) 1 calc R U P H 2
H1JC H 1.164190 0.857646 0.084841 0.177 Uiso 0.269(8) 1 calc R U P H 2
C1K C 1.0771(13) 0.9451(9) 0.1637(13) 0.110(6) Uani 0.269(8) 1 d D U P H 2
H1KA H 1.046360 0.949445 0.134658 0.165 Uiso 0.269(8) 1 calc R U P H 2
H1KB H 1.107919 0.976642 0.147180 0.165 Uiso 0.269(8) 1 calc R U P H 2
H1KC H 1.054051 0.951962 0.205732 0.165 Uiso 0.269(8) 1 calc R U P H 2
C37 C 1.1819(2) 0.6280(3) 0.5098(3) 0.0722(12) Uani 1 1 d . U . M 2
C38 C 1.1642(3) 0.6410(3) 0.5766(3) 0.0837(15) Uani 1 1 d . U . M 2
H38A H 1.199699 0.658683 0.587381 0.126 Uiso 1 1 calc R U . M 2
H38B H 1.155589 0.601246 0.606015 0.126 Uiso 1 1 calc R U . M 2
H38C H 1.125586 0.671614 0.580061 0.126 Uiso 1 1 calc R U . M 2
C39 C 1.2293(3) 0.5705(3) 0.4987(4) 0.0987(19) Uani 1 1 d . U . M 2
H39A H 1.209174 0.541176 0.481314 0.148 Uiso 1 1 calc R U . M 2
H39B H 1.242023 0.548943 0.539052 0.148 Uiso 1 1 calc R U . M 2
H39C H 1.267342 0.584175 0.468504 0.148 Uiso 1 1 calc R U . M 2
K2C K 0.39632(6) 1.19570(6) 0.78395(6) 0.0429(2) Uani 0.5799(16) 1 d . . P N 3
K2D K 0.2871(2) 1.0672(2) 0.7449(2) 0.0429(2) Uani 0.1695(16) 1 d . . P F 4
O42 O 0.3010(3) 1.1993(2) 0.7178(2) 0.0482(11) Uani 0.5 1 d . . P F 1
H42D H 0.313973 1.222072 0.675723 0.072 Uiso 0.5 1 d R U P F 1
H42E H 0.330519 1.209096 0.735730 0.072 Uiso 0.5 1 d DR U P F 1
O2C O 0.3444(5) 1.1422(4) 0.6476(4) 0.0482(11) Uani 0.282(5) 1 d . U P J 2
H2CA H 0.322479 1.122383 0.687238 0.072 Uiso 0.282(5) 1 d R U P J 2
H2CB H 0.315098 1.178560 0.637364 0.072 Uiso 0.282(5) 1 d R U P J 2
O11 O 0.34696(16) 0.52292(17) 0.85257(13) 0.0643(8) Uani 1 1 d . U . O 2
C46 C 0.3820(2) 0.4810(2) 0.8272(2) 0.0651(11) Uani 1 1 d . U . O 2
C47 C 0.4392(3) 0.4979(4) 0.7765(3) 0.101(2) Uani 1 1 d . U . O 2
H47A H 0.424534 0.528057 0.740902 0.151 Uiso 1 1 calc R U . O 2
H47B H 0.461135 0.459198 0.761337 0.151 Uiso 1 1 calc R U . O 2
H47C H 0.468895 0.517258 0.794221 0.151 Uiso 1 1 calc R U . O 2
C48 C 0.3683(2) 0.4121(2) 0.8452(2) 0.0695(12) Uani 1 1 d . U . O 2
H48A H 0.332132 0.407754 0.880694 0.104 Uiso 1 1 calc R U . O 2
H48B H 0.406455 0.385612 0.857916 0.104 Uiso 1 1 calc R U . O 2
H48C H 0.357521 0.398277 0.808624 0.104 Uiso 1 1 calc R U . O 2
O23 O 1.1668(4) 0.9085(4) 0.9239(4) 0.091(2) Uani 0.5 1 d . . P P 1
O24 O 0.8114(5) 1.0083(5) 1.0085(5) 0.109(2) Uani 0.5 1 d . U P Q 1
O22 O 0.9133(4) 0.9150(5) 1.1470(4) 0.096(2) Uani 0.5 1 d . U P R 2
C43 C 0.9607(7) 0.8166(7) 1.1441(8) 0.108(4) Uani 0.5 1 d . U P R 2
H43C H 0.999070 0.838140 1.140543 0.162 Uiso 0.5 1 calc R U P R 2
H43D H 0.965740 0.793614 1.108499 0.162 Uiso 0.5 1 calc R U P R 2
H43E H 0.954921 0.786438 1.184265 0.162 Uiso 0.5 1 calc R U P R 2
C44 C 0.9104(7) 0.8587(7) 1.1427(7) 0.098(3) Uani 0.5 1 d . U P R 2
C45 C 0.8361(6) 0.8405(5) 1.1479(6) 0.090(3) Uani 0.5 1 d . U P R 2
H45A H 0.833572 0.821855 1.111042 0.135 Uiso 0.5 1 calc R U P R 2
H45B H 0.805878 0.879175 1.148961 0.135 Uiso 0.5 1 calc R U P R 2
H45C H 0.824987 0.809795 1.186956 0.135 Uiso 0.5 1 calc R U P R 2
O38 O 0.8248(5) 0.2210(4) 1.0929(5) 0.0911(17) Uani 0.5 1 d D U P L 1
H38 H 0.853(6) 0.193(4) 1.0756(17) 0.137 Uiso 0.5 1 d D U P S 1
C51 C 0.8089(7) 0.1977(7) 1.1565(6) 0.098(3) Uani 0.5 1 d D U P L 1
H51A H 0.811387 0.230579 1.181011 0.147 Uiso 0.5 1 calc R U P L 1
H51B H 0.838884 0.160381 1.168257 0.147 Uiso 0.5 1 calc R U P L 1
H51C H 0.765036 0.185431 1.165697 0.147 Uiso 0.5 1 calc R U P L 1
O1F O 0.3866(7) 1.3224(7) 0.7192(7) 0.138(4) Uani 0.406(5) 1 d D U P B 2
C1M C 0.3836(6) 1.3525(6) 0.6648(7) 0.103(4) Uani 0.406(5) 1 d D U P B 2
C1N C 0.4324(7) 1.3326(8) 0.6121(7) 0.092(4) Uani 0.406(5) 1 d D U P B 2
H1NA H 0.473888 1.320513 0.626400 0.138 Uiso 0.406(5) 1 calc R U P B 2
H1NB H 0.436344 1.367954 0.576102 0.138 Uiso 0.406(5) 1 calc R U P B 2
H1NC H 0.419276 1.296098 0.598910 0.138 Uiso 0.406(5) 1 calc R U P B 2
C1O C 0.3363(8) 1.4059(7) 0.6483(8) 0.099(4) Uani 0.406(5) 1 d D U P B 2
H1OA H 0.302932 1.391108 0.631181 0.148 Uiso 0.406(5) 1 calc R U P B 2
H1OB H 0.357493 1.438576 0.616213 0.148 Uiso 0.406(5) 1 calc R U P B 2
H1OC H 0.316624 1.423967 0.686375 0.148 Uiso 0.406(5) 1 calc R U P B 2
O1E O 0.3523(8) 0.6339(8) 0.5220(8) 0.097(4) Uani 0.25 1 d D U P T 1
C1H C 0.3742(7) 0.6640(7) 0.5532(8) 0.080(4) Uani 0.25 1 d D U P T 1
C1I C 0.4217(10) 0.7084(10) 0.5281(11) 0.085(5) Uani 0.25 1 d D U P T 1
H1IA H 0.464723 0.685009 0.523674 0.127 Uiso 0.25 1 calc R U P T 1
H1IB H 0.418591 0.738490 0.557211 0.127 Uiso 0.25 1 calc R U P T 1
H1IC H 0.413962 0.731680 0.486419 0.127 Uiso 0.25 1 calc R U P T 1
C1L C 0.3503(10) 0.6590(10) 0.6202(8) 0.075(4) Uani 0.25 1 d D U P T 1
H1LA H 0.303188 0.665739 0.627501 0.112 Uiso 0.25 1 calc R U P T 1
H1LB H 0.367020 0.691368 0.636724 0.112 Uiso 0.25 1 calc R U P T 1
H1LC H 0.364208 0.616610 0.642153 0.112 Uiso 0.25 1 calc R U P T 1
O40 O 0.9246(10) 0.9172(10) 0.9797(10) 0.109(2) Uani 0.25 1 d . U P U 1
K9B K 0.9961(5) 1.0156(4) 0.2960(6) 0.0674(3) Uani 0.0974(18) 1 d . U P V 3
O43 O 0.3612(5) 1.1475(5) 0.8144(5) 0.0556(9) Uani 0.288(5) 1 d D U P F 1
H43A H 0.365518 1.192247 0.784863 0.083 Uiso 0.288(5) 1 d DR U P F 1
H43B H 0.407463 1.141927 0.827597 0.083 Uiso 0.288(5) 1 d DR U P F 1
O41 O 0.8965(10) 0.7987(10) 1.0813(10) 0.109(2) Uani 0.25 1 d . U P W 1
O1G O 0.8022(2) 0.36679(17) 1.1584(2) 0.0901(13) Uani 1 1 d D U . . .
H1G H 0.805956 0.405558 1.144548 0.135 Uiso 0.710(9) 1 calc R U P L 1
H1GA H 0.789980 0.343457 1.137329 0.135 Uiso 0.290(9) 1 calc R U P L 2
C1P C 0.7720(4) 0.3591(4) 1.2217(4) 0.097(3) Uani 0.710(9) 1 d D U P L 1
H1PA H 0.729902 0.384218 1.225096 0.146 Uiso 0.710(9) 1 calc R U P L 1
H1PB H 0.798508 0.373487 1.247075 0.146 Uiso 0.710(9) 1 calc R U P L 1
H1PC H 0.766428 0.313992 1.237509 0.146 Uiso 0.710(9) 1 calc R U P L 1
C1Q C 0.7505(9) 0.4057(9) 1.1825(9) 0.097(3) Uani 0.290(9) 1 d D . P L 2
H1QA H 0.741576 0.442185 1.149589 0.146 Uiso 0.290(9) 1 calc R U P L 2
H1QB H 0.760282 0.420749 1.218884 0.146 Uiso 0.290(9) 1 calc R U P L 2
H1QC H 0.712865 0.381841 1.196328 0.146 Uiso 0.290(9) 1 calc R U P L 2
O38A O 1.1750(5) 0.7806(5) 0.9376(4) 0.0911(17) Uani 0.5 1 d . . P X 2
O18A O 0.9471(3) 0.2861(2) 1.0876(2) 0.0447(4) Uani 0.484(6) 1 d D U P C 2
H18C H 0.955218 0.268346 1.125413 0.067 Uiso 0.484(6) 1 d R U P C 2
H18D H 0.907614 0.278509 1.088475 0.067 Uiso 0.484(6) 1 d R U P C 2
O1H O 0.47169(18) 1.15890(15) 0.66793(19) 0.0787(10) Uani 1 1 d G . . Y 1
H1HA H 0.501443 1.165408 0.634494 0.118 Uiso 1 1 d DG U . Y 1
H1HB H 0.435790 1.170169 0.653452 0.118 Uiso 1 1 d DG U . Y 1
O32 O 1.1979(7) 0.5391(7) 0.4509(6) 0.075(4) Uani 0.25 1 d G . P Z 1
H32A H 1.172005 0.572197 0.438708 0.112 Uiso 0.25 1 d G U P Z 1
H32B H 1.220356 0.528963 0.415753 0.112 Uiso 0.25 1 d G U P Z 1
O44 O 0.4498(5) 0.5511(5) 0.8055(6) 0.057(3) Uani 0.25 1 d DG U P A 1
H44A H 0.451371 0.567030 0.765417 0.086 Uiso 0.25 1 d DG U P A 1
H44B H 0.439439 0.583790 0.824732 0.086 Uiso 0.25 1 d DG U P A 1

loop_
_atom_site_aniso_label
_atom_site_aniso_U_11
_atom_site_aniso_U_22
_atom_site_aniso_U_33
_atom_site_aniso_U_23
_atom_site_aniso_U_13
_atom_site_aniso_U_12
Ga1 0.02581(14) 0.02469(14) 0.02778(14) -0.00620(11) -0.00123(11) -0.00066(10)
Ga2 0.02163(13) 0.02943(14) 0.02510(14) -0.00116(11) -0.00264(10) 0.00068(10)
Ga3 0.02415(13) 0.02620(14) 0.02283(13) -0.00354(10) -0.00369(10) -0.00144(10)
Ga4 0.02188(13) 0.02151(13) 0.02429(13) -0.00259(10) -0.00019(10) -0.00136(10)
Ga5 0.02608(15) 0.0524(2) 0.02753(15) -0.00482(13) 0.00012(12) -0.00927(13)
Ga6 0.02557(14) 0.03571(16) 0.01972(13) -0.00255(11) 0.00028(10) 0.00284(11)
K1 0.0293(3) 0.0400(3) 0.0339(3) 0.0033(2) -0.0091(2) -0.0010(2)
K3 0.0425(4) 0.0405(3) 0.0408(3) -0.0100(3) -0.0026(3) -0.0018(3)
K4 0.0309(3) 0.0279(3) 0.0384(3) 0.0004(2) 0.0036(2) -0.0075(2)
K6 0.0366(3) 0.0621(4) 0.0316(3) -0.0073(3) -0.0099(3) 0.0090(3)
K7 0.0460(4) 0.0401(3) 0.0277(3) -0.0095(2) 0.0026(3) 0.0084(3)
K8 0.0434(4) 0.0459(4) 0.0373(3) -0.0056(3) 0.0071(3) -0.0093(3)
O1 0.0273(9) 0.0261(9) 0.0379(10) -0.0051(8) -0.0038(8) -0.0038(7)
O1A 0.0220(9) 0.0323(10) 0.0278(9) 0.0039(7) -0.0022(7) -0.0005(7)
O1B 0.0250(9) 0.0423(11) 0.0250(9) -0.0023(8) -0.0004(7) -0.0029(8)
O1C 0.0270(9) 0.0394(10) 0.0195(8) -0.0058(7) -0.0005(7) 0.0000(8)
O1D 0.0377(11) 0.0275(9) 0.0314(10) -0.0034(8) -0.0070(8) 0.0003(8)
O2 0.0329(10) 0.0304(10) 0.0429(11) -0.0126(9) -0.0026(9) -0.0003(8)
O2D 0.0254(9) 0.0364(10) 0.0245(9) -0.0033(8) -0.0007(7) -0.0045(8)
O3 0.0351(10) 0.0287(9) 0.0260(9) -0.0069(7) -0.0038(8) -0.0035(8)
O3A 0.0258(9) 0.0221(8) 0.0266(9) -0.0037(7) 0.0030(7) -0.0009(7)
O3B 0.0252(9) 0.0253(9) 0.0348(10) -0.0059(7) 0.0033(7) -0.0035(7)
O3C 0.0213(8) 0.0302(9) 0.0315(9) -0.0015(7) -0.0032(7) -0.0012(7)
O3D 0.0248(9) 0.0433(11) 0.0325(10) -0.0052(8) -0.0029(8) -0.0015(8)
O4 0.0353(10) 0.0321(10) 0.0267(9) -0.0048(7) -0.0080(8) -0.0021(8)
O4A 0.0237(9) 0.0232(8) 0.0324(9) -0.0040(7) 0.0014(7) -0.0026(7)
O4B 0.0352(11) 0.0281(10) 0.0419(11) -0.0103(8) 0.0096(9) -0.0009(8)
O4C 0.0232(9) 0.0344(10) 0.0322(10) -0.0044(8) -0.0029(7) 0.0020(7)
O5 0.0272(10) 0.0491(12) 0.0319(10) -0.0099(9) -0.0030(8) -0.0063(9)
O5A 0.0311(10) 0.0367(10) 0.0208(8) -0.0029(7) -0.0017(7) 0.0079(8)
O5B 0.0331(10) 0.0255(9) 0.0237(9) -0.0046(7) -0.0041(7) 0.0014(7)
O5C 0.0295(9) 0.0223(8) 0.0251(9) -0.0043(7) -0.0003(7) -0.0028(7)
O6 0.0314(11) 0.0600(14) 0.0358(11) -0.0052(10) 0.0020(9) -0.0153(10)
O6A 0.0369(11) 0.0379(11) 0.0215(9) -0.0056(8) -0.0002(8) 0.0067(8)
O6B 0.0304(10) 0.0319(10) 0.0243(9) -0.0041(7) -0.0062(7) 0.0039(8)
O6C 0.0331(10) 0.0236(9) 0.0291(9) -0.0023(7) -0.0015(8) -0.0019(7)
O7 0.0513(14) 0.0405(13) 0.0672(17) -0.0050(12) -0.0074(12) -0.0063(11)
O8 0.0493(13) 0.0274(10) 0.0373(11) -0.0071(8) -0.0025(9) -0.0005(9)
O9 0.066(2) 0.073(2) 0.097(3) -0.0455(19) 0.0169(18) -0.0129(16)
O10 0.051(3) 0.068(3) 0.079(4) -0.010(3) -0.013(2) -0.008(2)
O12 0.0644(17) 0.0699(17) 0.0364(13) -0.0109(12) -0.0033(12) -0.0047(14)
O14 0.0349(12) 0.0665(17) 0.0669(17) -0.0266(14) -0.0028(12) 0.0094(12)
O16 0.0635(18) 0.0749(19) 0.0499(15) -0.0142(14) 0.0160(13) -0.0319(15)
O18 0.0407(11) 0.0589(12) 0.0292(9) -0.0025(8) -0.0039(8) 0.0029(9)
O20 0.0295(10) 0.0427(12) 0.0335(10) 0.0005(9) 0.0037(8) -0.0036(9)
O21 0.0572(16) 0.0678(17) 0.0371(12) -0.0034(12) 0.0043(11) -0.0234(13)
O25 0.054(3) 0.054(3) 0.054(3) -0.0093(11) -0.0090(11) -0.0065(10)
O26 0.0315(10) 0.0281(9) 0.0355(10) -0.0017(8) -0.0025(8) -0.0041(8)
O27 0.0407(11) 0.0589(12) 0.0292(9) -0.0025(8) -0.0039(8) 0.0029(9)
O29 0.0572(17) 0.090(2) 0.0581(17) -0.0159(16) -0.0201(14) -0.0029(16)
O30 0.0287(10) 0.0410(11) 0.0226(9) -0.0036(8) 0.0012(7) 0.0009(8)
O36 0.0282(10) 0.0383(11) 0.0315(10) -0.0037(8) -0.0027(8) 0.0014(8)
O39 0.0243(9) 0.0374(10) 0.0280(9) 0.0019(8) -0.0041(7) 0.0001(8)
N1 0.0330(13) 0.0448(15) 0.0513(17) 0.0026(13) -0.0032(12) -0.0033(11)
N1A 0.0258(11) 0.0421(14) 0.0337(12) 0.0059(10) -0.0006(9) 0.0015(10)
N1B 0.0236(10) 0.0342(12) 0.0256(11) -0.0014(9) -0.0023(8) 0.0007(9)
N1C 0.0314(12) 0.0422(14) 0.0330(12) -0.0024(10) -0.0013(10) -0.0011(10)
N2 0.0317(13) 0.0475(16) 0.0524(17) 0.0058(13) -0.0013(12) -0.0058(11)
N2A 0.0235(11) 0.0442(14) 0.0359(13) 0.0082(11) -0.0008(9) 0.0007(10)
N2B 0.0260(11) 0.0349(12) 0.0282(11) -0.0007(9) -0.0029(9) 0.0018(9)
N2C 0.0324(13) 0.0463(15) 0.0332(13) -0.0023(11) -0.0031(10) -0.0013(11)
N3 0.0303(12) 0.0343(12) 0.0404(13) -0.0020(10) -0.0049(10) -0.0079(10)
N3A 0.0222(10) 0.0308(11) 0.0283(11) 0.0004(9) -0.0028(8) -0.0025(8)
N3B 0.0237(10) 0.0303(11) 0.0249(10) -0.0023(8) -0.0025(8) 0.0001(8)
N3C 0.0284(11) 0.0407(13) 0.0254(11) -0.0064(9) -0.0036(9) -0.0045(10)
N4 0.0455(15) 0.0333(13) 0.0488(16) -0.0107(11) 0.0033(12) -0.0007(11)
N4A 0.0350(13) 0.0240(11) 0.0380(13) -0.0053(9) 0.0070(10) -0.0017(9)
N4B 0.0265(11) 0.0254(11) 0.0320(11) -0.0029(9) 0.0023(9) -0.0023(8)
N4C 0.0346(13) 0.0380(13) 0.0372(13) -0.0056(11) 0.0048(10) -0.0037(10)
N5 0.0427(15) 0.0349(13) 0.0478(16) -0.0116(12) 0.0071(12) -0.0003(11)
N5A 0.0352(13) 0.0222(11) 0.0389(13) -0.0045(9) 0.0094(10) -0.0012(9)
N5B 0.0260(11) 0.0244(10) 0.0340(12) -0.0012(9) 0.0016(9) -0.0034(8)
N5C 0.0349(13) 0.0381(13) 0.0377(13) -0.0037(11) 0.0062(10) -0.0047(10)
N6 0.0328(12) 0.0303(12) 0.0362(12) -0.0127(10) -0.0011(10) -0.0034(9)
N6A 0.0254(10) 0.0215(10) 0.0263(10) -0.0061(8) 0.0009(8) -0.0019(8)
N6B 0.0233(10) 0.0240(10) 0.0255(10) -0.0028(8) 0.0003(8) -0.0026(8)
N6C 0.0257(11) 0.0355(12) 0.0277(11) -0.0070(9) -0.0004(9) -0.0059(9)
N7 0.0479(17) 0.0580(18) 0.0387(15) -0.0084(13) -0.0103(12) 0.0122(14)
N7A 0.0308(12) 0.0401(13) 0.0228(10) -0.0063(9) -0.0028(9) 0.0086(10)
N7B 0.0352(12) 0.0308(11) 0.0234(10) -0.0047(9) -0.0005(9) 0.0037(9)
N7C 0.0381(14) 0.0409(14) 0.0317(12) -0.0072(10) 0.0012(10) 0.0045(11)
N8 0.0496(17) 0.0593(19) 0.0384(15) -0.0076(13) -0.0102(13) 0.0144(14)
N8A 0.0335(12) 0.0414(13) 0.0203(10) -0.0044(9) -0.0040(9) 0.0087(10)
N8B 0.0364(12) 0.0302(11) 0.0222(10) -0.0044(9) 0.0007(9) 0.0039(9)
N8C 0.0373(13) 0.0424(14) 0.0318(12) -0.0086(10) 0.0018(10) 0.0050(11)
N9 0.0350(13) 0.0417(14) 0.0361(13) -0.0124(11) -0.0099(10) 0.0000(10)
N9A 0.0265(11) 0.0335(11) 0.0201(10) -0.0032(8) -0.0031(8) 0.0016(9)
N9B 0.0261(10) 0.0246(10) 0.0227(10) -0.0046(8) -0.0015(8) -0.0005(8)
N9C 0.0259(11) 0.0320(11) 0.0294(11) -0.0091(9) -0.0012(9) -0.0042(9)
C1 0.0361(15) 0.0375(15) 0.0378(15) -0.0086(12) -0.0102(12) -0.0083(12)
C1A 0.0232(11) 0.0294(12) 0.0231(11) -0.0043(9) -0.0035(9) -0.0051(9)
C1B 0.0230(11) 0.0276(12) 0.0227(11) -0.0066(9) -0.0021(9) -0.0016(9)
C1C 0.0277(13) 0.0360(14) 0.0311(13) -0.0103(11) -0.0035(10) -0.0035(11)
C2 0.0332(14) 0.0311(14) 0.0414(15) -0.0084(12) -0.0104(12) -0.0068(11)
C2A 0.0245(12) 0.0250(11) 0.0250(12) -0.0040(9) -0.0060(9) -0.0039(9)
C2B 0.0252(12) 0.0263(12) 0.0211(11) -0.0049(9) -0.0039(9) -0.0039(9)
C2C 0.0271(13) 0.0367(14) 0.0268(12) -0.0089(10) -0.0037(10) -0.0064(11)
C3 0.0327(14) 0.0347(14) 0.0388(15) -0.0112(12) -0.0073(12) -0.0055(11)
C3A 0.0230(11) 0.0246(11) 0.0274(12) -0.0069(9) -0.0048(9) -0.0024(9)
C3B 0.0241(12) 0.0245(11) 0.0245(12) -0.0042(9) -0.0058(9) -0.0017(9)
C3C 0.0286(13) 0.0327(13) 0.0297(13) -0.0073(10) -0.0049(10) -0.0041(10)
C4 0.0343(14) 0.0319(14) 0.0366(14) -0.0098(11) -0.0088(11) -0.0077(11)
C4A 0.0245(12) 0.0245(11) 0.0237(11) -0.0067(9) -0.0030(9) -0.0054(9)
C4B 0.0224(11) 0.0257(11) 0.0236(11) -0.0073(9) -0.0034(9) -0.0038(9)
C4C 0.0250(12) 0.0332(13) 0.0293(13) -0.0100(10) -0.0042(10) -0.0047(10)
C5 0.0351(14) 0.0313(13) 0.0380(15) -0.0102(11) -0.0111(12) -0.0033(11)
C5A 0.0247(12) 0.0254(12) 0.0241(11) -0.0033(9) -0.0050(9) -0.0034(9)
C5B 0.0238(12) 0.0262(12) 0.0233(11) -0.0047(9) -0.0033(9) -0.0044(9)
C5C 0.0280(13) 0.0348(14) 0.0265(12) -0.0081(10) -0.0021(10) -0.0065(10)
C05Y 0.0412(16) 0.0363(15) 0.0432(16) -0.0050(13) -0.0043(13) -0.0001(12)
C6 0.0325(14) 0.0354(14) 0.0363(14) -0.0128(11) -0.0084(11) -0.0060(11)
C6A 0.0218(11) 0.0276(12) 0.0245(11) -0.0067(9) -0.0041(9) -0.0027(9)
C6B 0.0255(12) 0.0237(11) 0.0241(11) -0.0059(9) -0.0060(9) -0.0022(9)
C6C 0.0278(13) 0.0328(13) 0.0285(13) -0.0085(10) -0.0050(10) -0.0050(10)
C06L 0.080(5) 0.074(4) 0.046(4) -0.022(3) -0.003(3) -0.002(4)
C06O 0.047(3) 0.071(4) 0.060(4) 0.001(3) -0.010(3) -0.007(3)
C7 0.0322(14) 0.0342(14) 0.0411(16) -0.0056(12) -0.0088(12) -0.0088(11)
C7A 0.0238(12) 0.0261(12) 0.0261(12) -0.0035(9) -0.0027(9) -0.0050(9)
C7B 0.0242(12) 0.0262(12) 0.0244(11) -0.0047(9) -0.0034(9) -0.0020(9)
C7C 0.0291(13) 0.0352(14) 0.0280(13) -0.0068(11) -0.0043(10) -0.0042(11)
C8 0.0361(15) 0.0312(14) 0.0384(15) -0.0041(11) -0.0051(12) -0.0074(11)
C8A 0.0250(12) 0.0279(12) 0.0273(12) -0.0012(10) -0.0038(10) -0.0043(10)
C8B 0.0260(12) 0.0278(12) 0.0246(12) -0.0025(9) -0.0023(9) 0.0009(10)
C8C 0.0306(14) 0.0388(15) 0.0258(12) -0.0057(11) -0.0025(10) -0.0039(11)
C9 0.0355(15) 0.0322(14) 0.0394(15) -0.0032(12) -0.0070(12) -0.0051(11)
C9A 0.0275(13) 0.0293(13) 0.0270(12) 0.0018(10) -0.0066(10) -0.0023(10)
C9B 0.0293(13) 0.0308(13) 0.0240(12) -0.0016(10) 0.0001(10) -0.0014(10)
C9C 0.0296(13) 0.0421(15) 0.0268(13) -0.0087(11) -0.0005(10) -0.0067(11)
C10 0.0345(14) 0.0282(13) 0.0311(13) -0.0027(10) -0.0060(11) -0.0053(11)
C10A 0.0275(12) 0.0272(12) 0.0239(12) 0.0003(9) -0.0035(10) -0.0027(10)
C10B 0.0311(13) 0.0315(13) 0.0238(12) -0.0027(10) 0.0000(10) -0.0018(10)
C10C 0.0319(13) 0.0319(13) 0.0203(11) -0.0057(10) -0.0007(10) -0.0028(10)
C11 0.0361(15) 0.0306(14) 0.0366(15) -0.0083(11) -0.0057(12) -0.0034(11)
C11A 0.0253(12) 0.0314(13) 0.0290(13) -0.0028(10) -0.0043(10) -0.0018(10)
C11B 0.0306(14) 0.0337(14) 0.0297(13) -0.0015(11) 0.0023(11) -0.0020(11)
C11C 0.0307(13) 0.0328(13) 0.0244(12) -0.0055(10) -0.0002(10) -0.0036(10)
C12 0.0466(18) 0.0298(15) 0.059(2) -0.0120(14) -0.0106(16) 0.0003(13)
C12A 0.0332(14) 0.0339(14) 0.0309(14) 0.0021(11) -0.0091(11) -0.0003(11)
C12B 0.0398(16) 0.0513(19) 0.0291(14) 0.0012(13) 0.0041(12) -0.0046(14)
C12C 0.0365(15) 0.0556(19) 0.0238(13) -0.0102(12) 0.0040(11) -0.0097(13)
C13 0.053(2) 0.0293(15) 0.070(2) -0.0100(15) -0.0130(18) -0.0090(14)
C13A 0.0339(14) 0.0364(14) 0.0295(13) 0.0057(11) -0.0050(11) -0.0092(11)
C13B 0.0442(18) 0.057(2) 0.0267(14) 0.0041(13) -0.0053(12) -0.0057(15)
C13C 0.0458(18) 0.081(3) 0.0225(13) -0.0151(15) -0.0034(12) -0.0119(17)
C14 0.0410(17) 0.0368(16) 0.057(2) -0.0048(14) -0.0077(15) -0.0122(13)
C14A 0.0264(13) 0.0348(14) 0.0337(14) 0.0023(11) -0.0025(11) -0.0073(11)
C14B 0.0348(15) 0.0452(17) 0.0304(14) 0.0002(12) -0.0055(12) -0.0046(12)
C14C 0.0371(16) 0.071(2) 0.0283(14) -0.0137(14) -0.0066(12) -0.0107(15)
C15 0.0337(14) 0.0334(14) 0.0372(15) -0.0125(12) -0.0058(11) -0.0048(11)
C15A 0.0248(12) 0.0249(11) 0.0240(11) -0.0065(9) -0.0027(9) -0.0025(9)
C15B 0.0244(11) 0.0239(11) 0.0233(11) -0.0041(9) -0.0037(9) -0.0046(9)
C15C 0.0264(13) 0.0352(14) 0.0289(13) -0.0086(11) -0.0021(10) -0.0068(10)
C16 0.0327(14) 0.0329(14) 0.0336(14) -0.0113(11) -0.0031(11) -0.0028(11)
C16A 0.0248(12) 0.0266(12) 0.0279(12) -0.0065(10) 0.0006(10) -0.0015(9)
C16B 0.0242(12) 0.0259(12) 0.0251(12) -0.0031(9) -0.0017(9) -0.0025(9)
C16C 0.0249(12) 0.0383(14) 0.0288(13) -0.0080(11) 0.0005(10) -0.0056(11)
C17 0.0305(13) 0.0346(14) 0.0341(14) -0.0100(11) -0.0008(11) -0.0066(11)
C17A 0.0242(12) 0.0255(12) 0.0257(12) -0.0038(9) 0.0008(9) -0.0032(9)
C17B 0.0242(12) 0.0280(12) 0.0273(12) -0.0045(10) 0.0008(10) -0.0002(10)
C17C 0.0238(12) 0.0381(14) 0.0311(13) -0.0116(11) -0.0021(10) -0.0016(10)
C18 0.0246(12) 0.0348(14) 0.0277(12) -0.0086(10) -0.0021(10) -0.0051(10)
C18A 0.0217(11) 0.0260(12) 0.0251(12) -0.0037(9) -0.0018(9) -0.0014(9)
C18B 0.0243(12) 0.0287(12) 0.0261(12) -0.0032(10) 0.0009(9) -0.0009(10)
C18C 0.0221(12) 0.0382(14) 0.0228(11) -0.0066(10) -0.0026(9) -0.0004(10)
C19 0.0267(13) 0.0374(14) 0.0283(13) -0.0073(11) -0.0043(10) -0.0054(11)
C19A 0.0235(12) 0.0254(12) 0.0269(12) -0.0039(9) -0.0011(9) -0.0033(9)
C19B 0.0311(14) 0.0280(13) 0.0314(13) -0.0062(10) 0.0049(11) -0.0004(10)
C19C 0.0243(12) 0.0392(15) 0.0291(13) -0.0095(11) -0.0026(10) -0.0003(11)
C20 0.0429(17) 0.0469(17) 0.0291(14) -0.0057(12) -0.0067(12) -0.0105(13)
C20A 0.0248(12) 0.0294(13) 0.0322(13) -0.0039(10) 0.0024(10) -0.0051(10)
C20B 0.0299(14) 0.0364(15) 0.0461(17) -0.0091(13) 0.0082(12) 0.0017(12)
C20C 0.0239(14) 0.0476(18) 0.058(2) -0.0205(15) -0.0052(13) 0.0029(12)
C21 0.053(2) 0.056(2) 0.0283(14) -0.0146(14) -0.0013(13) -0.0143(16)
C21A 0.0267(13) 0.0324(14) 0.0350(14) -0.0085(11) 0.0067(11) -0.0016(10)
C21B 0.0264(14) 0.0397(16) 0.056(2) -0.0074(14) 0.0086(13) -0.0043(12)
C21C 0.0213(14) 0.057(2) 0.085(3) -0.028(2) -0.0030(15) -0.0042(14)
C22 0.0452(17) 0.0433(17) 0.0359(15) -0.0175(13) 0.0020(13) -0.0110(14)
C22A 0.0286(13) 0.0268(12) 0.0350(14) -0.0081(11) 0.0029(11) -0.0012(10)
C22B 0.0282(13) 0.0313(14) 0.0411(15) -0.0053(12) 0.0028(11) -0.0054(11)
C22C 0.0273(14) 0.0451(17) 0.063(2) -0.0210(16) -0.0024(14) -0.0072(12)
C23 0.0356(15) 0.0343(14) 0.0366(15) -0.0093(11) -0.0104(12) -0.0040(11)
C23A 0.0224(11) 0.0288(12) 0.0239(11) -0.0042(9) -0.0040(9) -0.0022(9)
C23B 0.0235(11) 0.0255(12) 0.0235(11) -0.0055(9) -0.0019(9) -0.0022(9)
C23C 0.0270(13) 0.0342(14) 0.0287(13) -0.0088(11) -0.0008(10) -0.0042(10)
C24 0.0323(14) 0.0381(15) 0.0375(15) -0.0079(12) -0.0064(12) -0.0038(12)
C24A 0.0292(13) 0.0303(13) 0.0231(12) -0.0031(10) -0.0037(10) 0.0022(10)
C24B 0.0231(11) 0.0257(12) 0.0247(12) -0.0049(9) -0.0016(9) -0.0008(9)
C24C 0.0280(13) 0.0293(13) 0.0314(13) -0.0085(10) -0.0016(10) -0.0026(10)
C25 0.0325(15) 0.0454(17) 0.0386(16) -0.0161(13) -0.0046(12) -0.0020(12)
C25A 0.0287(13) 0.0318(13) 0.0239(12) -0.0054(10) -0.0022(10) 0.0029(10)
C25B 0.0232(11) 0.0253(12) 0.0273(12) -0.0023(9) -0.0027(9) -0.0008(9)
C25C 0.0250(12) 0.0277(12) 0.0335(13) -0.0068(10) -0.0026(10) -0.0053(10)
C26 0.0276(13) 0.0392(15) 0.0391(15) -0.0128(12) -0.0036(11) -0.0041(11)
C26A 0.0267(12) 0.0299(13) 0.0256(12) -0.0036(10) -0.0020(10) 0.0017(10)
C26B 0.0216(11) 0.0256(12) 0.0272(12) -0.0045(9) -0.0014(9) -0.0017(9)
C26C 0.0206(11) 0.0236(11) 0.0326(13) -0.0048(10) -0.0016(9) -0.0032(9)
C27 0.0321(15) 0.0480(17) 0.0399(16) -0.0105(13) -0.0030(12) -0.0098(13)
C27A 0.0304(13) 0.0346(14) 0.0237(12) -0.0051(10) -0.0010(10) 0.0014(11)
C27B 0.0237(12) 0.0312(13) 0.0261(12) -0.0037(10) -0.0025(9) -0.0003(10)
C27C 0.0242(12) 0.0268(12) 0.0312(13) -0.0039(10) -0.0010(10) -0.0028(9)
C28 0.0311(16) 0.069(2) 0.052(2) -0.0179(18) 0.0006(14) -0.0154(15)
C28A 0.0365(15) 0.0354(14) 0.0294(14) -0.0075(11) -0.0021(11) 0.0074(12)
C28B 0.0340(14) 0.0282(13) 0.0330(14) -0.0011(11) -0.0043(11) 0.0038(11)
C28C 0.0444(17) 0.0242(13) 0.0394(15) -0.0017(11) -0.0055(13) -0.0048(11)
C29 0.0284(16) 0.078(3) 0.065(2) -0.026(2) -0.0080(15) -0.0110(16)
C29A 0.0406(16) 0.0359(15) 0.0304(14) -0.0053(11) -0.0077(12) 0.0115(12)
C29B 0.0397(15) 0.0263(13) 0.0375(15) -0.0080(11) -0.0061(12) 0.0038(11)
C29C 0.058(2) 0.0236(13) 0.0496(18) -0.0101(12) -0.0078(15) -0.0054(13)
C30 0.0372(17) 0.063(2) 0.051(2) -0.0212(17) -0.0155(15) -0.0036(15)
C30A 0.0373(15) 0.0384(15) 0.0247(12) -0.0046(11) -0.0058(11) 0.0066(12)
C30B 0.0330(14) 0.0290(13) 0.0293(13) -0.0090(10) -0.0037(10) 0.0002(10)
C30C 0.0457(17) 0.0319(14) 0.0404(16) -0.0130(12) -0.0054(13) -0.0074(12)
C40 0.052(2) 0.067(2) 0.0338(16) -0.0038(15) -0.0064(14) -0.0105(17)
C41 0.0356(16) 0.0593(19) 0.0360(15) -0.0036(14) -0.0046(12) -0.0045(14)
C42 0.046(2) 0.061(2) 0.068(3) -0.0027(19) -0.0154(18) 0.0026(17)
C50 0.058(4) 0.093(6) 0.110(7) 0.006(5) -0.022(5) -0.018(4)
C064 0.052(2) 0.0380(17) 0.064(2) -0.0094(16) -0.0025(17) 0.0043(15)
C067 0.0441(18) 0.056(2) 0.051(2) -0.0146(16) 0.0033(15) 0.0012(16)
K2 0.0394(5) 0.0411(5) 0.0450(6) -0.0074(4) -0.0057(4) 0.0036(4)
K9 0.0599(7) 0.0444(5) 0.0826(8) 0.0035(5) 0.0141(6) -0.0122(4)
O15 0.134(4) 0.073(3) 0.051(3) -0.003(2) -0.009(3) -0.029(3)
O17 0.1024(18) 0.1023(18) 0.1066(18) -0.0178(10) -0.0198(10) -0.0116(10)
O31 0.064(2) 0.040(2) 0.076(4) -0.015(2) -0.006(2) 0.0076(16)
O33 0.070(3) 0.058(2) 0.060(2) -0.0212(18) -0.032(2) 0.0269(19)
O34 0.0392(11) 0.0403(11) 0.0265(10) -0.0068(8) 0.0021(8) 0.0006(9)
O35 0.0334(13) 0.0680(18) 0.076(2) -0.0041(15) -0.0069(13) -0.0090(12)
O37 0.069(4) 0.075(4) 0.062(4) -0.026(3) 0.003(3) -0.009(3)
C31 0.124(6) 0.129(7) 0.100(6) -0.029(5) -0.022(5) -0.042(5)
C32 0.122(4) 0.075(4) 0.060(3) -0.003(3) -0.015(3) -0.031(3)
C33 0.172(8) 0.102(6) 0.068(4) -0.008(4) -0.002(5) -0.039(6)
C34 0.0860(19) 0.0850(19) 0.0889(19) -0.0158(10) -0.0162(10) -0.0096(10)
C35 0.087(3) 0.086(3) 0.093(2) -0.0171(18) -0.0166(18) -0.0102(18)
C36 0.102(3) 0.097(3) 0.102(3) -0.0183(19) -0.0133(18) -0.0086(19)
O2A 0.0507(15) 0.0562(15) 0.0583(16) -0.0121(13) -0.0108(12) 0.0046(12)
K5 0.0450(4) 0.0496(4) 0.0598(5) 0.0083(4) -0.0080(4) -0.0031(3)
K9A 0.0599(7) 0.0444(5) 0.0826(8) 0.0035(5) 0.0141(6) -0.0122(4)
O1I 0.137(6) 0.085(6) 0.064(6) 0.005(5) -0.012(5) -0.029(6)
O13 0.0391(14) 0.080(2) 0.081(2) -0.0301(17) -0.0153(14) 0.0115(13)
O19 0.130(6) 0.130(6) 0.130(6) -0.0224(14) -0.0226(14) -0.0143(12)
O31A 0.064(2) 0.040(2) 0.076(4) -0.015(2) -0.006(2) 0.0076(16)
C1D 0.134(5) 0.134(5) 0.134(5) -0.0231(14) -0.0231(14) -0.0140(11)
C1E 0.118(5) 0.116(5) 0.118(5) -0.020(2) -0.019(2) -0.012(2)
C1F 0.130(6) 0.130(6) 0.130(6) -0.0226(15) -0.0223(14) -0.0139(12)
C1G 0.127(6) 0.086(6) 0.065(5) -0.001(5) -0.012(5) -0.033(5)
C1J 0.136(9) 0.118(10) 0.095(9) -0.010(9) -0.006(8) -0.032(8)
C1K 0.133(14) 0.087(9) 0.110(14) -0.003(10) -0.014(12) -0.044(8)
C37 0.050(2) 0.092(3) 0.083(3) -0.033(3) -0.015(2) -0.006(2)
C38 0.083(4) 0.092(4) 0.088(3) -0.035(3) -0.018(3) -0.014(3)
C39 0.067(3) 0.114(5) 0.114(5) -0.041(4) -0.013(3) 0.020(3)
K2C 0.0394(5) 0.0411(5) 0.0450(6) -0.0074(4) -0.0057(4) 0.0036(4)
K2D 0.0394(5) 0.0411(5) 0.0450(6) -0.0074(4) -0.0057(4) 0.0036(4)
O42 0.060(3) 0.043(2) 0.042(2) 0.0062(17) -0.025(2) -0.0009(19)
O2C 0.060(3) 0.043(2) 0.042(2) 0.0062(17) -0.025(2) -0.0009(19)
O11 0.0679(19) 0.084(2) 0.0410(14) -0.0148(14) 0.0037(13) -0.0220(16)
C46 0.064(3) 0.078(3) 0.055(2) -0.014(2) -0.0057(19) -0.014(2)
C47 0.097(4) 0.113(5) 0.080(4) -0.019(3) 0.024(3) -0.022(4)
C48 0.060(3) 0.082(3) 0.072(3) -0.018(2) -0.016(2) -0.011(2)
O23 0.068(5) 0.092(5) 0.110(6) -0.024(5) -0.005(4) -0.003(4)
O24 0.107(3) 0.107(2) 0.112(3) -0.0186(12) -0.0192(12) -0.0125(12)
O22 0.089(5) 0.107(5) 0.087(5) -0.018(5) 0.005(4) -0.025(4)
C43 0.100(7) 0.101(8) 0.124(10) 0.012(7) -0.035(8) -0.036(6)
C44 0.108(7) 0.093(6) 0.085(7) 0.003(6) -0.005(6) -0.027(5)
C45 0.115(7) 0.069(6) 0.103(8) -0.004(5) -0.061(7) -0.024(6)
O38 0.0917(18) 0.0900(18) 0.0907(19) -0.0158(10) -0.0160(10) -0.0064(10)
C51 0.098(3) 0.098(3) 0.098(3) -0.0159(11) -0.0172(11) -0.0108(10)
O1F 0.140(5) 0.137(5) 0.136(4) -0.022(2) -0.022(2) -0.014(2)
C1M 0.104(4) 0.103(4) 0.104(4) -0.0182(12) -0.0179(12) -0.0113(11)
C1N 0.091(4) 0.092(4) 0.094(4) -0.018(2) -0.018(2) -0.011(2)
C1O 0.099(4) 0.098(4) 0.098(4) -0.018(2) -0.014(2) -0.0108(19)
O1E 0.098(4) 0.099(4) 0.096(4) -0.019(2) -0.020(2) -0.013(2)
C1H 0.080(4) 0.081(4) 0.080(4) -0.0139(12) -0.0142(12) -0.0085(11)
C1I 0.085(5) 0.086(5) 0.084(5) -0.015(2) -0.017(2) -0.010(2)
C1L 0.074(4) 0.077(4) 0.076(4) -0.016(2) -0.016(2) -0.008(2)
O40 0.107(3) 0.107(2) 0.112(3) -0.0186(12) -0.0192(12) -0.0125(12)
K9B 0.0599(7) 0.0444(5) 0.0826(8) 0.0035(5) 0.0141(6) -0.0122(4)
O43 0.0507(15) 0.0562(15) 0.0583(16) -0.0121(13) -0.0108(12) 0.0046(12)
O41 0.107(3) 0.107(2) 0.112(3) -0.0186(12) -0.0192(12) -0.0125(12)
O1G 0.095(3) 0.061(2) 0.115(3) 0.035(2) -0.050(2) -0.0350(19)
C1P 0.108(6) 0.096(5) 0.090(5) 0.033(4) -0.044(4) -0.046(5)
C1Q 0.108(6) 0.096(5) 0.090(5) 0.033(4) -0.044(4) -0.046(5)
O38A 0.0917(18) 0.0900(18) 0.0907(19) -0.0158(10) -0.0160(10) -0.0064(10)
O18A 0.0407(11) 0.0589(12) 0.0292(9) -0.0025(8) -0.0039(8) 0.0029(9)
O1H 0.077(2) 0.0447(16) 0.112(3) 0.0179(17) -0.042(2) -0.0073(15)
O32 0.074(9) 0.085(9) 0.060(7) -0.029(7) 0.024(6) -0.014(7)
O44 0.054(6) 0.045(5) 0.076(7) -0.001(5) -0.028(5) -0.005(5)

_geom_special_details            
;
 All esds (except the esd in the dihedral angle between two l.s. planes)
 are estimated using the full covariance matrix.  The cell esds are taken
 into account individually in the estimation of esds in distances, angles
 and torsion angles; correlations between esds in cell parameters are only
 used when they are defined by crystal symmetry.  An approximate (isotropic)
 treatment of cell esds is used for estimating esds involving l.s. planes.
;
loop_
_geom_bond_atom_site_label_1
_geom_bond_atom_site_label_2
_geom_bond_distance
_geom_bond_site_symmetry_2
_geom_bond_publ_flag
Ga1 O1 1.910(2) . ?
Ga1 O1D 1.890(2) . ?
Ga1 O2 1.933(2) . ?
Ga1 O3B 1.9010(19) . ?
Ga1 O4B 1.924(2) . ?
Ga2 K1 3.6317(7) . ?
Ga2 O1A 1.9343(19) . ?
Ga2 O1D 1.901(2) . ?
Ga2 O3C 1.9010(19) . ?
Ga2 O4C 1.9544(19) . ?
Ga2 O39 1.8956(19) . ?
Ga3 O2D 1.8998(19) . ?
Ga3 O3 1.9087(19) . ?
Ga3 O4 1.9375(19) . ?
Ga3 O5B 1.9028(18) . ?
Ga3 O6B 1.9201(19) . ?
Ga4 K4 3.5918(6) . ?
Ga4 O2D 1.9081(19) . ?
Ga4 O3A 1.9360(18) . ?
Ga4 O4A 1.8904(18) . ?
Ga4 O5C 1.8926(18) . ?
Ga4 O6C 1.9479(19) . ?
Ga5 O1B 1.898(2) . ?
Ga5 O3D 1.928(2) . ?
Ga5 O5 1.918(2) . ?
Ga5 O6 1.936(2) . ?
Ga5 O20 1.931(2) . ?
Ga6 O1C 1.8931(19) . ?
Ga6 O3D 1.906(2) . ?
Ga6 O5A 1.9370(19) . ?
Ga6 O6A 1.897(2) . ?
Ga6 O30 1.9481(19) . ?
K1 O4C 2.737(2) . ?
K1 O36 2.818(2) . ?
K1 O39 2.677(2) . ?
K1 N1B 3.322(2) 2_676 ?
K1 N2B 2.874(2) 2_676 ?
K1 C9A 3.417(3) 2_676 ?
K1 C11A 3.490(3) 2_676 ?
K1 C12A 3.355(3) 2_676 ?
K1 C13A 3.260(3) 2_676 ?
K1 C14A 3.300(3) 2_676 ?
K1 O33 2.898(4) . ?
K1 O2C 2.954(9) . ?
K3 K3 4.4579(15) 2_677 ?
K3 O2 3.030(2) . ?
K3 O4B 2.848(2) . ?
K3 O7 2.762(3) . ?
K3 O7 2.809(3) 2_677 ?
K3 O8 2.721(2) . ?
K3 O9 2.852(4) . ?
K3 O31 2.924(4) . ?
K3 H2AB 2.8458 . ?
K3 O31A 2.853(15) . ?
K3 H43B 3.0676 . ?
K4 O4A 2.6137(19) . ?
K4 O6C 2.748(2) . ?
K4 O21 2.847(3) . ?
K4 O26 2.849(2) . ?
K4 N4B 3.256(2) 2_667 ?
K4 N5B 2.776(2) 2_667 ?
K4 C17A 3.426(3) 2_667 ?
K4 C18A 3.461(3) 2_667 ?
K4 C19A 3.435(3) 2_667 ?
K4 C20A 3.339(3) 2_667 ?
K4 C21A 3.285(3) 2_667 ?
K4 C22A 3.345(3) 2_667 ?
K6 K6 4.5281(17) 2_767 ?
K6 O4 2.891(2) . ?
K6 O6B 2.863(2) . ?
K6 O12 2.766(3) . ?
K6 O12 2.825(3) 2_767 ?
K6 O18 2.801(5) . ?
K6 H18A 3.0346 . ?
K6 H18B 3.0265 . ?
K6 O27 2.702(2) . ?
K6 O29 2.772(3) . ?
K6 O18A 2.865(5) . ?
K7 O6A 2.600(2) . ?
K7 H14B 3.0097 . ?
K7 O30 2.785(2) . ?
K7 N7B 3.324(2) 2_766 ?
K7 N8B 2.794(2) 2_766 ?
K7 C27A 3.534(3) 2_766 ?
K7 C28A 3.364(3) 2_766 ?
K7 C29A 3.278(4) 2_766 ?
K7 C30A 3.382(3) 2_766 ?
K7 O34 2.886(2) . ?
K7 H32A 3.0104 . ?
K8 H3D 3.0637 . ?
K8 O14 2.753(3) . ?
K8 O16 2.701(3) . ?
K8 O20 2.806(2) . ?
K8 O30 2.717(2) . ?
K8 O15 2.727(6) . ?
K8 O1I 2.597(16) . ?
O1 C10 1.338(3) . ?
O1A C10A 1.332(3) . ?
O1B C10B 1.334(3) . ?
O1C C10C 1.341(3) . ?
O1D H1D 0.8700 . ?
O2 C11 1.345(4) . ?
O2 K2C 2.814(2) . ?
O2D H2D 0.8717 . ?
O3 C18 1.336(3) . ?
O3A C18A 1.335(3) . ?
O3B C18B 1.332(3) . ?
O3C C18C 1.341(3) . ?
O3D H3D 0.8722 . ?
O4 C19 1.344(3) . ?
O4A C19A 1.339(3) . ?
O4B C19B 1.350(3) . ?
O4B K2 3.037(4) . ?
O4C C19C 1.346(4) . ?
O4C K2 2.632(4) . ?
O4C K2D 2.843(5) . ?
O5 C26 1.338(4) . ?
O5A C26A 1.335(3) . ?
O5B C26B 1.337(3) . ?
O5C C26C 1.338(3) . ?
O6 C27 1.345(4) . ?
O6 K9 2.887(3) . ?
O6 K9A 2.97(3) . ?
O6A C27A 1.336(3) . ?
O6B C27B 1.354(3) . ?
O6B K5 2.842(2) . ?
O6C C27C 1.344(3) . ?
O6C K5 2.651(2) . ?
O7 C05Y 1.211(4) . ?
O8 H8A 0.8707 . ?
O8 H8B 0.8712 . ?
O9 H9A 0.8836 . ?
O9 H9B 0.8839 . ?
O9 K2C 2.939(4) . ?
O10 C06O 1.216(9) . ?
O12 C41 1.215(5) . ?
O14 H14A 0.8737 . ?
O14 H14B 0.8736 . ?
O16 H16A 0.8723 . ?
O16 H16B 0.8721 . ?
O18 H18A 0.8702 . ?
O18 H18B 0.8701 . ?
O20 C11B 1.353(4) . ?
O20 K9 2.855(3) . ?
O20 K9A 2.800(10) . ?
O21 H21A 0.8705 . ?
O21 H21B 0.9016 . ?
O21 K5 2.774(3) . ?
O25 H25A 0.8700 . ?
O25 H25B 0.8700 . ?
O25 K2 3.382(11) . ?
O25 K2D 2.839(12) . ?
O26 H26A 0.8797 . ?
O26 H26B 0.8793 . ?
O27 H27A 0.8801 . ?
O27 H27B 0.8800 . ?
O29 H29A 0.8772 . ?
O29 H29B 0.8773 . ?
O30 C11C 1.340(3) . ?
O36 H36A 0.8718 . ?
O36 H36B 0.8717 . ?
O39 C11A 1.346(3) . ?
N1 N2 1.326(4) . ?
N1 C7 1.362(4) . ?
N1 K9 2.909(3) 2_776 ?
N1A N2A 1.315(3) . ?
N1A C7A 1.363(3) . ?
N1B N2B 1.319(3) . ?
N1B C7B 1.364(3) . ?
N1C N2C 1.315(4) . ?
N1C C7C 1.360(4) . ?
N2 N3 1.348(4) . ?
N2A N3A 1.347(3) . ?
N2B N3B 1.348(3) . ?
N2C N3C 1.348(4) . ?
N3 C8 1.346(4) . ?
N3 C9 1.439(4) . ?
N3A C8A 1.345(3) . ?
N3A C9A 1.436(3) . ?
N3B C8B 1.354(3) . ?
N3B C9B 1.423(3) . ?
N3C C8C 1.351(4) . ?
N3C C9C 1.435(4) . ?
N4 N5 1.321(4) . ?
N4 C15 1.360(4) . ?
N4A N5A 1.314(3) . ?
N4A C15A 1.356(3) . ?
N4B N5B 1.310(3) . ?
N4B C15B 1.366(3) . ?
N4C N5C 1.312(4) . ?
N4C C15C 1.361(4) . ?
N5 N6 1.349(4) . ?
N5A N6A 1.350(3) . ?
N5B N6B 1.343(3) . ?
N5C N6C 1.352(3) . ?
N6 C16 1.349(4) . ?
N6 C17 1.423(4) . ?
N6A C16A 1.352(3) . ?
N6A C17A 1.434(3) . ?
N6B C16B 1.353(3) . ?
N6B C17B 1.428(3) . ?
N6C C16C 1.352(3) . ?
N6C C17C 1.430(4) . ?
N7 N8 1.313(4) . ?
N7 C23 1.364(4) . ?
N7A N8A 1.316(3) . ?
N7A C23A 1.362(3) . ?
N7B N8B 1.318(3) . ?
N7B C23B 1.360(3) . ?
N7C N8C 1.309(4) . ?
N7C C23C 1.358(4) . ?
N8 N9 1.347(4) . ?
N8A N9A 1.347(3) . ?
N8B N9B 1.344(3) . ?
N8C N9C 1.344(3) . ?
N9 C24 1.350(4) . ?
N9 C25 1.438(4) . ?
N9A C24A 1.356(3) . ?
N9A C25A 1.429(3) . ?
N9B C24B 1.352(3) . ?
N9B C25B 1.431(3) . ?
N9C C24C 1.345(4) . ?
N9C C25C 1.429(4) . ?
C1 H1 0.9500 . ?
C1 C2 1.392(4) . ?
C1 C6 1.406(4) . ?
C1 K9B 3.282(9) 2_776 ?
C1A H1A 0.9500 . ?
C1A C2A 1.399(4) . ?
C1A C6A 1.393(4) . ?
C1B H1B 0.9500 . ?
C1B C2B 1.396(4) . ?
C1B C6B 1.399(4) . ?
C1C H1C 0.9500 . ?
C1C C2C 1.392(4) . ?
C1C C6C 1.396(4) . ?
C2 C3 1.399(4) . ?
C2 C7 1.470(4) . ?
C2A C3A 1.399(4) . ?
C2A C7A 1.463(4) . ?
C2B C3B 1.393(3) . ?
C2B C7B 1.465(3) . ?
C2C C3C 1.393(4) . ?
C2C C7C 1.472(4) . ?
C3 H3 0.9500 . ?
C3 C4 1.393(4) . ?
C3A H3A 0.9500 . ?
C3A C4A 1.394(4) . ?
C3B H3B 0.9500 . ?
C3B C4B 1.395(3) . ?
C3C H3C 0.9500 . ?
C3C C4C 1.392(4) . ?
C4 C5 1.393(4) . ?
C4 C15 1.471(4) . ?
C4A C5A 1.395(4) . ?
C4A C15A 1.472(3) . ?
C4B C5B 1.397(4) . ?
C4B C15B 1.462(3) . ?
C4C C5C 1.395(4) . ?
C4C C15C 1.476(4) . ?
C5 H5 0.9500 . ?
C5 C6 1.386(4) . ?
C5A H5A 0.9500 . ?
C5A C6A 1.394(4) . ?
C5B H5B 0.9500 . ?
C5B C6B 1.391(4) . ?
C5C H5C 0.9500 . ?
C5C C6C 1.393(4) . ?
C05Y C064 1.489(5) . ?
C05Y C067 1.484(5) . ?
C6 C23 1.464(4) . ?
C6A C23A 1.465(3) . ?
C6B C23B 1.462(3) . ?
C6C C23C 1.464(4) . ?
C06L H06G 0.9800 . ?
C06L H06H 0.9800 . ?
C06L H06I 0.9800 . ?
C06L C06O 1.474(11) . ?
C06O C50 1.537(12) . ?
C7 C8 1.368(4) . ?
C7A C8A 1.373(4) . ?
C7B C8B 1.373(4) . ?
C7C C8C 1.372(4) . ?
C8 H8 0.9500 . ?
C8A H8AA 0.9500 . ?
C8B H8BA 0.9500 . ?
C8C H8C 0.9500 . ?
C9 C10 1.387(4) . ?
C9 C14 1.393(4) . ?
C9A C10A 1.394(4) . ?
C9A C14A 1.408(4) . ?
C9B C10B 1.391(4) . ?
C9B C14B 1.400(4) . ?
C9C C10C 1.380(4) . ?
C9C C14C 1.400(4) . ?
C10 C11 1.425(4) . ?
C10A C11A 1.428(4) . ?
C10B C11B 1.427(4) . ?
C10C C11C 1.418(4) . ?
C11 C12 1.386(4) . ?
C11A C12A 1.385(4) . ?
C11B C12B 1.371(4) . ?
C11C C12C 1.386(4) . ?
C12 H12 0.9500 . ?
C12 C13 1.388(5) . ?
C12A H12A 0.9500 . ?
C12A C13A 1.403(4) . ?
C12B H12B 0.9500 . ?
C12B C13B 1.398(5) . ?
C12C H12C 0.9500 . ?
C12C C13C 1.391(5) . ?
C13 H13 0.9500 . ?
C13 C14 1.382(5) . ?
C13A H13A 0.9500 . ?
C13A C14A 1.384(4) . ?
C13B H13B 0.9500 . ?
C13B C14B 1.376(4) . ?
C13C H13C 0.9500 . ?
C13C C14C 1.384(5) . ?
C14 H14 0.9500 . ?
C14A H14C 0.9500 . ?
C14B H14D 0.9500 . ?
C14C H14E 0.9500 . ?
C15 C16 1.367(4) . ?
C15A C16A 1.369(4) . ?
C15B C16B 1.370(4) . ?
C15C C16C 1.372(4) . ?
C16 H16 0.9500 . ?
C16A H16C 0.9500 . ?
C16B H16D 0.9500 . ?
C16C H16E 0.9500 . ?
C17 C18 1.400(4) . ?
C17 C22 1.402(4) . ?
C17A C18A 1.394(4) . ?
C17A C22A 1.405(4) . ?
C17B C18B 1.386(4) . ?
C17B C22B 1.402(4) . ?
C17C C18C 1.382(4) . ?
C17C C22C 1.401(4) . ?
C18 C19 1.415(4) . ?
C18A C19A 1.428(3) . ?
C18B C19B 1.422(4) . ?
C18C C19C 1.420(4) . ?
C19 C20 1.387(4) . ?
C19A C20A 1.386(4) . ?
C19B C20B 1.383(4) . ?
C19C C20C 1.387(4) . ?
C20 H20 0.9500 . ?
C20 C21 1.391(5) . ?
C20A H20A 0.9500 . ?
C20A C21A 1.408(4) . ?
C20B H20B 0.9500 . ?
C20B C21B 1.403(5) . ?
C20C H20C 0.9500 . ?
C20C C21C 1.388(5) . ?
C21 H21 0.9500 . ?
C21 C22 1.382(5) . ?
C21A H21C 0.9500 . ?
C21A C22A 1.379(4) . ?
C21B H21D 0.9500 . ?
C21B C22B 1.379(4) . ?
C21C H21E 0.9500 . ?
C21C C22C 1.383(5) . ?
C22 H22 0.9500 . ?
C22A H22A 0.9500 . ?
C22B H22B 0.9500 . ?
C22C H22C 0.9500 . ?
C23 C24 1.367(4) . ?
C23A C24A 1.373(4) . ?
C23B C24B 1.374(4) . ?
C23C C24C 1.378(4) . ?
C24 H24 0.9500 . ?
C24 K9B 3.298(10) 2_776 ?
C24A H24A 0.9500 . ?
C24B H24B 0.9500 . ?
C24C H24C 0.9500 . ?
C25 C26 1.392(4) . ?
C25 C30 1.398(5) . ?
C25A C26A 1.391(4) . ?
C25A C30A 1.403(4) . ?
C25B C26B 1.386(4) . ?
C25B C30B 1.399(4) . ?
C25C C26C 1.391(4) . ?
C25C C30C 1.397(4) . ?
C26 C27 1.415(4) . ?
C26A C27A 1.427(4) . ?
C26B C27B 1.419(4) . ?
C26C C27C 1.418(4) . ?
C27 C28 1.391(5) . ?
C27A C28A 1.386(4) . ?
C27B C28B 1.387(4) . ?
C27C C28C 1.383(4) . ?
C28 H28 0.9500 . ?
C28 C29 1.394(6) . ?
C28A H28A 0.9500 . ?
C28A C29A 1.396(4) . ?
C28B H28B 0.9500 . ?
C28B C29B 1.402(4) . ?
C28C H28C 0.9500 . ?
C28C C29C 1.393(5) . ?
C29 H29 0.9500 . ?
C29 C30 1.371(5) . ?
C29A H29C 0.9500 . ?
C29A C30A 1.386(4) . ?
C29B H29D 0.9500 . ?
C29B C30B 1.381(4) . ?
C29C H29E 0.9500 . ?
C29C C30C 1.379(5) . ?
C30 H30 0.9500 . ?
C30A H30A 0.9500 . ?
C30B H30B 0.9500 . ?
C30C H30C 0.9500 . ?
C40 H40A 0.9800 . ?
C40 H40B 0.9800 . ?
C40 H40C 0.9800 . ?
C40 C41 1.496(5) . ?
C41 C42 1.487(6) . ?
C42 H42A 0.9800 . ?
C42 H42B 0.9800 . ?
C42 H42C 0.9800 . ?
C50 H50A 0.9800 . ?
C50 H50B 0.9800 . ?
C50 H50C 0.9800 . ?
C064 H06A 0.9800 . ?
C064 H06B 0.9800 . ?
C064 H06C 0.9800 . ?
C067 H06D 0.9800 . ?
C067 H06E 0.9800 . ?
C067 H06F 0.9800 . ?
K2 O42 3.040(5) . ?
K2 O43 2.614(11) . ?
K9 H16A 3.0340 . ?
K9 O17 2.710(7) . ?
K9 O35 2.806(4) . ?
K9 O37 2.665(6) . ?
K9 H1FA 1.82(3) 2_776 ?
K9 H1FC 1.41(4) 2_776 ?
O15 C32 1.184(9) . ?
O17 C34 1.202(9) . ?
O31 H31A 0.8701 . ?
O31 H31B 0.8701 . ?
O33 H33A 0.9793 . ?
O33 H33B 0.9776 . ?
O34 H34A 0.8837 . ?
O34 H34B 0.8837 . ?
O35 H35A 0.8701 . ?
O35 H35B 0.8702 . ?
O37 H37A 1.1347 . ?
O37 H37B 1.1398 . ?
C31 H31C 0.9800 . ?
C31 H31D 0.9800 . ?
C31 H31E 0.9800 . ?
C31 C32 1.473(13) . ?
C32 C33 1.529(12) . ?
C33 H33C 0.9800 . ?
C33 H33D 0.9800 . ?
C33 H33E 0.9800 . ?
C34 C35 1.553(11) . ?
C34 C36 1.459(12) . ?
C35 H35C 0.9800 . ?
C35 H35D 0.9800 . ?
C35 H35E 0.9800 . ?
C36 H36C 0.9800 . ?
C36 H36D 0.9800 . ?
C36 H36E 0.9800 . ?
O2A H2AA 0.8763 . ?
O2A H2AB 0.8764 . ?
O2A K2D 2.711(6) . ?
K5 O38 2.719(9) . ?
K5 C51 3.450(14) . ?
K5 O1G 2.712(4) . ?
K9A K9A 4.90(4) 2_776 ?
K9A O19 2.800(10) . ?
K9A O19 2.14(4) 2_776 ?
K9A C1D 2.28(4) 2_776 ?
K9A C1F 1.91(5) 2_776 ?
K9A H1FA 1.98(4) 2_776 ?
K9A H1FC 1.49(5) 2_776 ?
O1I C1G 1.207(16) . ?
O13 C37 1.238(6) . ?
O19 O19 0.94(4) 2_776 ?
O19 C1D 1.87(4) 2_776 ?
O19 C1D 1.192(12) . ?
O31A H31F 1.0575 . ?
O31A H31G 1.0528 . ?
C1D C1E 1.501(9) . ?
C1D C1F 1.503(9) . ?
C1E H1EA 0.9800 . ?
C1E H1EB 0.9800 . ?
C1E H1EC 0.9800 . ?
C1F H1FA 0.9800 . ?
C1F H1FB 0.9800 . ?
C1F H1FC 0.9800 . ?
C1G C1J 1.505(14) . ?
C1G C1K 1.491(14) . ?
C1J H1JA 0.9800 . ?
C1J H1JB 0.9800 . ?
C1J H1JC 0.9800 . ?
C1K H1KA 0.9800 . ?
C1K H1KB 0.9800 . ?
C1K H1KC 0.9800 . ?
C37 C38 1.500(7) . ?
C37 C39 1.513(8) . ?
C38 H38A 0.9800 . ?
C38 H38B 0.9800 . ?
C38 H38C 0.9800 . ?
C39 H39A 0.9800 . ?
C39 H39B 0.9800 . ?
C39 H39C 0.9800 . ?
O42 H42D 0.9588 . ?
O42 H42E 0.8725 . ?
O2C H2CA 0.9488 . ?
O2C H2CB 0.9503 . ?
O11 C46 1.233(6) . ?
C46 C47 1.510(7) . ?
C46 C48 1.514(7) . ?
C47 H47A 0.9800 . ?
C47 H47B 0.9800 . ?
C47 H47C 0.9800 . ?
C48 H48A 0.9800 . ?
C48 H48B 0.9800 . ?
C48 H48C 0.9800 . ?
O22 C44 1.244(16) . ?
C43 H43C 0.9800 . ?
C43 H43D 0.9800 . ?
C43 H43E 0.9800 . ?
C43 C44 1.31(2) . ?
C44 C45 1.663(19) . ?
C45 H45A 0.9800 . ?
C45 H45B 0.9800 . ?
C45 H45C 0.9800 . ?
O38 H38 0.875(9) . ?
O38 C51 1.370(15) . ?
C51 H51A 0.9800 . ?
C51 H51B 0.9800 . ?
C51 H51C 0.9800 . ?
O1F C1M 1.244(14) . ?
C1M C1N 1.477(12) . ?
C1M C1O 1.458(12) . ?
C1N H1NA 0.9800 . ?
C1N H1NB 0.9800 . ?
C1N H1NC 0.9800 . ?
C1O H1OA 0.9800 . ?
C1O H1OB 0.9800 . ?
C1O H1OC 0.9800 . ?
O1E C1H 1.217(16) . ?
C1H C1I 1.444(14) . ?
C1H C1L 1.438(14) . ?
C1I H1IA 0.9800 . ?
C1I H1IB 0.9800 . ?
C1I H1IC 0.9800 . ?
C1L H1LA 0.9800 . ?
C1L H1LB 0.9800 . ?
C1L H1LC 0.9800 . ?
O43 H43A 1.0528 . ?
O43 H43B 1.0654 . ?
O1G H1G 0.8400 . ?
O1G H1GA 0.8400 . ?
O1G C1P 1.390(9) . ?
O1G C1Q 1.370(17) . ?
C1P H1PA 0.9800 . ?
C1P H1PB 0.9800 . ?
C1P H1PC 0.9800 . ?
C1Q H1QA 0.9800 . ?
C1Q H1QB 0.9800 . ?
C1Q H1QC 0.9800 . ?
O18A H18C 0.8764 . ?
O18A H18D 0.8764 . ?
O1H H1HA 0.8699 . ?
O1H H1HB 0.8702 . ?
O32 H32A 0.8701 . ?
O32 H32B 0.8701 . ?
O44 H44A 0.8699 . ?
O44 H44B 0.8699 . ?

loop_
_geom_angle_atom_site_label_1
_geom_angle_atom_site_label_2
_geom_angle_atom_site_label_3
_geom_angle
_geom_angle_site_symmetry_1
_geom_angle_site_symmetry_3
_geom_angle_publ_flag
O1 Ga1 O2 85.52(9) . . ?
O1 Ga1 O4B 144.66(10) . . ?
O1D Ga1 O1 110.69(9) . . ?
O1D Ga1 O2 98.31(9) . . ?
O1D Ga1 O3B 98.41(9) . . ?
O1D Ga1 O4B 104.56(10) . . ?
O3B Ga1 O1 91.30(8) . . ?
O3B Ga1 O2 163.02(9) . . ?
O3B Ga1 O4B 86.07(8) . . ?
O4B Ga1 O2 86.93(9) . . ?
O1A Ga2 K1 129.36(6) . . ?
O1A Ga2 O4C 171.45(9) . . ?
O1D Ga2 K1 111.57(6) . . ?
O1D Ga2 O1A 95.00(9) . . ?
O1D Ga2 O4C 93.39(9) . . ?
O3C Ga2 K1 105.14(6) . . ?
O3C Ga2 O1A 88.03(8) . . ?
O3C Ga2 O1D 128.68(9) . . ?
O3C Ga2 O4C 85.45(8) . . ?
O4C Ga2 K1 47.89(6) . . ?
O39 Ga2 K1 45.69(6) . . ?
O39 Ga2 O1A 86.00(8) . . ?
O39 Ga2 O1D 107.90(9) . . ?
O39 Ga2 O3C 123.42(9) . . ?
O39 Ga2 O4C 92.98(8) . . ?
O2D Ga3 O3 110.62(9) . . ?
O2D Ga3 O4 97.30(8) . . ?
O2D Ga3 O5B 98.98(8) . . ?
O2D Ga3 O6B 101.52(9) . . ?
O3 Ga3 O4 85.31(8) . . ?
O3 Ga3 O6B 147.70(9) . . ?
O5B Ga3 O3 91.27(8) . . ?
O5B Ga3 O4 163.53(9) . . ?
O5B Ga3 O6B 86.74(8) . . ?
O6B Ga3 O4 87.60(8) . . ?
O2D Ga4 K4 107.08(6) . . ?
O2D Ga4 O3A 94.65(8) . . ?
O2D Ga4 O6C 91.71(9) . . ?
O3A Ga4 K4 129.59(6) . . ?
O3A Ga4 O6C 173.46(8) . . ?
O4A Ga4 K4 44.76(6) . . ?
O4A Ga4 O2D 105.39(8) . . ?
O4A Ga4 O3A 86.12(8) . . ?
O4A Ga4 O5C 125.10(8) . . ?
O4A Ga4 O6C 93.66(8) . . ?
O5C Ga4 K4 108.46(6) . . ?
O5C Ga4 O2D 129.51(8) . . ?
O5C Ga4 O3A 89.34(8) . . ?
O5C Ga4 O6C 85.44(8) . . ?
O6C Ga4 K4 49.20(6) . . ?
O1B Ga5 O3D 98.33(9) . . ?
O1B Ga5 O5 92.71(9) . . ?
O1B Ga5 O6 165.38(10) . . ?
O1B Ga5 O20 86.89(9) . . ?
O3D Ga5 O6 96.15(10) . . ?
O3D Ga5 O20 97.30(9) . . ?
O5 Ga5 O3D 105.86(9) . . ?
O5 Ga5 O6 85.24(9) . . ?
O5 Ga5 O20 156.64(10) . . ?
O20 Ga5 O6 89.29(9) . . ?
O1C Ga6 O3D 126.79(9) . . ?
O1C Ga6 O5A 89.28(8) . . ?
O1C Ga6 O6A 124.73(9) . . ?
O1C Ga6 O30 85.77(8) . . ?
O3D Ga6 O5A 95.40(9) . . ?
O3D Ga6 O30 92.60(9) . . ?
O5A Ga6 O30 172.00(9) . . ?
O6A Ga6 O3D 108.48(9) . . ?
O6A Ga6 O5A 85.70(8) . . ?
O6A Ga6 O30 91.95(8) . . ?
O4C K1 O36 144.34(6) . . ?
O4C K1 N1B 151.79(6) . 2_676 ?
O4C K1 N2B 130.59(7) . 2_676 ?
O4C K1 C9A 127.69(7) . 2_676 ?
O4C K1 C11A 107.08(6) . 2_676 ?
O4C K1 C12A 86.96(7) . 2_676 ?
O4C K1 C13A 85.69(7) . 2_676 ?
O4C K1 C14A 105.31(7) . 2_676 ?
O4C K1 O33 95.17(9) . . ?
O4C K1 O2C 66.71(16) . . ?
O36 K1 N1B 53.49(6) . 2_676 ?
O36 K1 N2B 76.37(6) . 2_676 ?
O36 K1 C9A 75.68(6) . 2_676 ?
O36 K1 C11A 71.61(6) . 2_676 ?
O36 K1 C12A 94.71(7) . 2_676 ?
O36 K1 C13A 109.67(7) . 2_676 ?
O36 K1 C14A 99.67(7) . 2_676 ?
O36 K1 O33 61.48(10) . . ?
O36 K1 O2C 102.84(18) . . ?
O39 K1 O4C 62.10(6) . . ?
O39 K1 O36 83.68(6) . . ?
O39 K1 N1B 134.61(6) . 2_676 ?
O39 K1 N2B 151.86(7) . 2_676 ?
O39 K1 C9A 117.71(7) . 2_676 ?
O39 K1 C11A 76.66(6) . 2_676 ?
O39 K1 C12A 76.16(7) . 2_676 ?
O39 K1 C13A 97.11(7) . 2_676 ?
O39 K1 C14A 118.90(7) . 2_676 ?
O39 K1 O33 69.71(9) . . ?
O39 K1 O2C 85.26(18) . . ?
N1B K1 C9A 69.84(6) 2_676 2_676 ?
N1B K1 C11A 99.83(6) 2_676 2_676 ?
N1B K1 C12A 117.14(7) 2_676 2_676 ?
N2B K1 N1B 23.15(6) 2_676 2_676 ?
N2B K1 C9A 76.47(7) 2_676 2_676 ?
N2B K1 C11A 114.46(7) 2_676 2_676 ?
N2B K1 C12A 124.60(7) 2_676 2_676 ?
N2B K1 C13A 108.12(8) 2_676 2_676 ?
N2B K1 C14A 84.31(7) 2_676 2_676 ?
N2B K1 O33 83.28(9) 2_676 . ?
N2B K1 O2C 80.15(17) 2_676 . ?
C9A K1 C11A 41.11(6) 2_676 2_676 ?
C12A K1 C9A 48.74(7) 2_676 2_676 ?
C12A K1 C11A 23.24(7) 2_676 2_676 ?
C13A K1 N1B 109.95(7) 2_676 2_676 ?
C13A K1 C9A 42.20(7) 2_676 2_676 ?
C13A K1 C11A 41.68(7) 2_676 2_676 ?
C13A K1 C12A 24.43(7) 2_676 2_676 ?
C13A K1 C14A 24.35(7) 2_676 2_676 ?
C14A K1 N1B 86.08(7) 2_676 2_676 ?
C14A K1 C9A 24.11(6) 2_676 2_676 ?
C14A K1 C11A 48.67(7) 2_676 2_676 ?
C14A K1 C12A 42.74(7) 2_676 2_676 ?
O33 K1 O2C 43.3(2) . . ?
K3 K3 H2AB 131.7 2_677 . ?
K3 K3 H43B 135.0 2_677 . ?
O2 K3 K3 99.33(5) . 2_677 ?
O2 K3 H2AB 57.8 . . ?
O2 K3 H43B 35.7 . . ?
O4B K3 K3 95.91(5) . 2_677 ?
O4B K3 O2 53.55(6) . . ?
O4B K3 O9 108.75(9) . . ?
O4B K3 O31 79.91(11) . . ?
O4B K3 H2AB 35.8 . . ?
O4B K3 O31A 72.5(5) . . ?
O4B K3 H43B 60.0 . . ?
O7 K3 K3 37.20(6) . 2_677 ?
O7 K3 K3 36.48(5) 2_677 2_677 ?
O7 K3 O2 81.03(8) 2_677 . ?
O7 K3 O2 114.85(8) . . ?
O7 K3 O4B 109.30(8) 2_677 . ?
O7 K3 O4B 80.22(8) . . ?
O7 K3 O7 73.68(9) . 2_677 ?
O7 K3 O9 105.13(10) 2_677 . ?
O7 K3 O9 170.57(10) . . ?
O7 K3 O31 99.44(13) . . ?
O7 K3 O31 166.85(15) 2_677 . ?
O7 K3 H2AB 109.6 . . ?
O7 K3 H2AB 136.6 2_677 . ?
O7 K3 O31A 176.8(4) 2_677 . ?
O7 K3 O31A 109.4(5) . . ?
O7 K3 H43B 111.9 2_677 . ?
O7 K3 H43B 139.7 . . ?
O8 K3 K3 81.42(5) . 2_677 ?
O8 K3 O2 160.63(7) . . ?
O8 K3 O4B 145.82(7) . . ?
O8 K3 O7 77.37(8) . . ?
O8 K3 O7 88.74(8) . 2_677 ?
O8 K3 O9 93.30(9) . . ?
O8 K3 O31 78.71(14) . . ?
O8 K3 H2AB 134.6 . . ?
O8 K3 O31A 91.0(6) . . ?
O8 K3 H43B 140.3 . . ?
O9 K3 K3 140.86(9) . 2_677 ?
O9 K3 O2 73.80(8) . . ?
O9 K3 O31 79.77(13) . . ?
O9 K3 H2AB 77.9 . . ?
O9 K3 O31A 71.7(5) . . ?
O9 K3 H43B 49.6 . . ?
O31 K3 K3 135.65(12) . 2_677 ?
O31 K3 O2 112.12(15) . . ?
O31 K3 H43B 80.7 . . ?
O31A K3 O2 98.3(6) . . ?
O4A K4 O6C 62.89(6) . . ?
O4A K4 O21 88.46(7) . . ?
O4A K4 O26 83.85(6) . . ?
O4A K4 N4B 136.92(6) . 2_667 ?
O4A K4 N5B 156.85(7) . 2_667 ?
O4A K4 C17A 114.73(6) . 2_667 ?
O4A K4 C18A 94.26(6) . 2_667 ?
O4A K4 C19A 73.39(6) . 2_667 ?
O4A K4 C20A 72.22(7) . 2_667 ?
O4A K4 C21A 93.28(7) . 2_667 ?
O4A K4 C22A 114.75(7) . 2_667 ?
O6C K4 O21 69.38(7) . . ?
O6C K4 O26 145.09(6) . . ?
O6C K4 N4B 153.69(6) . 2_667 ?
O6C K4 N5B 131.62(7) . 2_667 ?
O6C K4 C17A 124.20(6) . 2_667 ?
O6C K4 C18A 126.38(6) . 2_667 ?
O6C K4 C19A 105.11(6) . 2_667 ?
O6C K4 C20A 84.26(6) . 2_667 ?
O6C K4 C21A 82.53(7) . 2_667 ?
O6C K4 C22A 101.81(7) . 2_667 ?
O21 K4 O26 101.26(7) . . ?
O21 K4 N4B 91.41(7) . 2_667 ?
O21 K4 C17A 156.34(7) . 2_667 ?
O21 K4 C18A 163.20(7) . 2_667 ?
O21 K4 C19A 161.23(8) . 2_667 ?
O21 K4 C20A 152.54(7) . 2_667 ?
O21 K4 C21A 147.41(8) . 2_667 ?
O21 K4 C22A 148.88(8) . 2_667 ?
O26 K4 N4B 53.97(6) . 2_667 ?
O26 K4 C17A 77.87(6) . 2_667 ?
O26 K4 C18A 62.67(6) . 2_667 ?
O26 K4 C19A 72.64(6) . 2_667 ?
O26 K4 C20A 95.98(7) . 2_667 ?
O26 K4 C21A 111.28(7) . 2_667 ?
O26 K4 C22A 101.61(7) . 2_667 ?
N4B K4 C17A 68.72(6) 2_667 2_667 ?
N4B K4 C18A 75.31(6) 2_667 2_667 ?
N4B K4 C19A 98.57(6) 2_667 2_667 ?
N4B K4 C20A 116.05(7) 2_667 2_667 ?
N4B K4 C21A 108.74(7) 2_667 2_667 ?
N4B K4 C22A 85.25(7) 2_667 2_667 ?
N5B K4 O21 82.58(8) 2_667 . ?
N5B K4 O26 77.09(6) 2_667 . ?
N5B K4 N4B 23.38(6) 2_667 2_667 ?
N5B K4 C17A 74.14(7) 2_667 2_667 ?
N5B K4 C18A 88.61(7) 2_667 2_667 ?
N5B K4 C19A 112.37(7) 2_667 2_667 ?
N5B K4 C20A 122.37(7) 2_667 2_667 ?
N5B K4 C21A 105.75(8) 2_667 2_667 ?
N5B K4 C22A 82.26(7) 2_667 2_667 ?
C17A K4 C18A 23.36(6) 2_667 2_667 ?
C17A K4 C19A 41.33(6) 2_667 2_667 ?
C19A K4 C18A 23.90(6) 2_667 2_667 ?
C20A K4 C17A 48.85(6) 2_667 2_667 ?
C20A K4 C18A 42.14(6) 2_667 2_667 ?
C20A K4 C19A 23.55(6) 2_667 2_667 ?
C20A K4 C22A 42.56(7) 2_667 2_667 ?
C21A K4 C17A 41.96(6) 2_667 2_667 ?
C21A K4 C18A 49.07(6) 2_667 2_667 ?
C21A K4 C19A 41.95(7) 2_667 2_667 ?
C21A K4 C20A 24.53(7) 2_667 2_667 ?
C21A K4 C22A 23.99(7) 2_667 2_667 ?
C22A K4 C17A 23.91(6) 2_667 2_667 ?
C22A K4 C18A 41.92(6) 2_667 2_667 ?
C22A K4 C19A 48.66(7) 2_667 2_667 ?
K6 K6 H18A 163.1 2_767 . ?
K6 K6 H18B 154.8 2_767 . ?
O4 K6 K6 98.04(5) . 2_767 ?
O4 K6 H18A 81.9 . . ?
O4 K6 H18B 106.2 . . ?
O6B K6 K6 95.53(5) . 2_767 ?
O6B K6 O4 55.29(6) . . ?
O6B K6 H18A 70.4 . . ?
O6B K6 H18B 92.6 . . ?
O6B K6 O18A 79.30(12) . . ?
O12 K6 K6 36.35(6) . 2_767 ?
O12 K6 K6 35.47(5) 2_767 2_767 ?
O12 K6 O4 112.80(8) . . ?
O12 K6 O4 81.07(8) 2_767 . ?
O12 K6 O6B 110.33(8) 2_767 . ?
O12 K6 O6B 78.64(8) . . ?
O12 K6 O12 71.82(10) . 2_767 ?
O12 K6 O18 116.99(13) . . ?
O12 K6 H18A 157.9 2_767 . ?
O12 K6 H18A 128.3 . . ?
O12 K6 H18B 155.4 2_767 . ?
O12 K6 H18B 123.5 . . ?
O12 K6 O29 162.99(10) . . ?
O12 K6 O18A 168.42(14) 2_767 . ?
O12 K6 O18A 104.90(13) . . ?
O18 K6 K6 153.19(12) . 2_767 ?
O18 K6 O4 97.74(13) . . ?
O18 K6 O6B 76.08(11) . . ?
O18 K6 O12 170.51(12) . 2_767 ?
O18 K6 H18A 16.5 . . ?
O18 K6 H18B 16.6 . . ?
H18A K6 H18B 26.2 . . ?
O27 K6 K6 82.91(6) . 2_767 ?
O27 K6 O4 157.12(7) . . ?
O27 K6 O6B 147.57(7) . . ?
O27 K6 O12 81.42(8) . . ?
O27 K6 O12 87.03(9) . 2_767 ?
O27 K6 O18 90.78(13) . . ?
O27 K6 H18A 103.8 . . ?
O27 K6 H18B 77.5 . . ?
O27 K6 O29 84.56(8) . . ?
O27 K6 O18A 81.47(13) . . ?
O29 K6 K6 132.11(8) . 2_767 ?
O29 K6 O4 77.88(8) . . ?
O29 K6 O6B 118.14(8) . . ?
O29 K6 O12 97.96(9) . 2_767 ?
O29 K6 O18 72.62(13) . . ?
O29 K6 H18A 64.6 . . ?
O29 K6 H18B 61.9 . . ?
O29 K6 O18A 82.35(13) . . ?
O18A K6 O4 110.20(13) . . ?
O6A K7 H14B 73.0 . . ?
O6A K7 O30 61.68(6) . . ?
O6A K7 N7B 139.54(7) . 2_766 ?
O6A K7 N8B 159.39(8) . 2_766 ?
O6A K7 C27A 76.71(7) . 2_766 ?
O6A K7 C28A 74.36(7) . 2_766 ?
O6A K7 C29A 94.36(7) . 2_766 ?
O6A K7 C30A 116.19(7) . 2_766 ?
O6A K7 O34 87.24(6) . . ?
O6A K7 H32A 61.7 . . ?
H14B K7 H32A 34.0 . . ?
O30 K7 H14B 70.6 . . ?
O30 K7 N7B 153.80(6) . 2_766 ?
O30 K7 N8B 131.95(7) . 2_766 ?
O30 K7 C27A 107.64(6) . 2_766 ?
O30 K7 C28A 86.99(7) . 2_766 ?
O30 K7 C29A 84.44(7) . 2_766 ?
O30 K7 C30A 103.38(7) . 2_766 ?
O30 K7 O34 147.91(6) . . ?
O30 K7 H32A 93.4 . . ?
N7B K7 H14B 98.5 2_766 . ?
N7B K7 C27A 94.61(6) 2_766 2_766 ?
N7B K7 C28A 111.55(7) 2_766 2_766 ?
N7B K7 C30A 81.34(7) 2_766 2_766 ?
N7B K7 H32A 88.9 2_766 . ?
N8B K7 H14B 95.9 2_766 . ?
N8B K7 N7B 22.82(6) 2_766 2_766 ?
N8B K7 C27A 107.63(7) 2_766 2_766 ?
N8B K7 C28A 117.59(8) 2_766 2_766 ?
N8B K7 C29A 101.91(8) 2_766 2_766 ?
N8B K7 C30A 78.35(7) 2_766 2_766 ?
N8B K7 O34 76.01(6) 2_766 . ?
N8B K7 H32A 99.4 2_766 . ?
C27A K7 H14B 146.2 2_766 . ?
C27A K7 H32A 116.0 2_766 . ?
C28A K7 H14B 146.4 2_766 . ?
C28A K7 C27A 23.01(7) 2_766 2_766 ?
C28A K7 C30A 41.96(7) 2_766 2_766 ?
C28A K7 H32A 129.0 2_766 . ?
C29A K7 H14B 155.0 2_766 . ?
C29A K7 N7B 104.74(7) 2_766 2_766 ?
C29A K7 C27A 41.16(7) 2_766 2_766 ?
C29A K7 C28A 24.22(7) 2_766 2_766 ?
C29A K7 C30A 23.95(7) 2_766 2_766 ?
C29A K7 H32A 153.1 2_766 . ?
C30A K7 H14B 165.7 2_766 . ?
C30A K7 C27A 47.49(7) 2_766 2_766 ?
C30A K7 H32A 159.4 2_766 . ?
O34 K7 H14B 94.0 . . ?
O34 K7 N7B 53.30(6) . 2_766 ?
O34 K7 C27A 69.46(7) . 2_766 ?
O34 K7 C28A 92.33(7) . 2_766 ?
O34 K7 C29A 107.15(7) . 2_766 ?
O34 K7 C30A 97.22(7) . 2_766 ?
O34 K7 H32A 62.6 . . ?
O14 K8 H3D 69.7 . . ?
O14 K8 O20 138.92(8) . . ?
O16 K8 H3D 75.5 . . ?
O16 K8 O14 88.64(10) . . ?
O16 K8 O20 77.93(8) . . ?
O16 K8 O30 139.82(8) . . ?
O16 K8 O15 95.28(16) . . ?
O20 K8 H3D 69.4 . . ?
O30 K8 H3D 65.4 . . ?
O30 K8 O14 69.71(8) . . ?
O30 K8 O20 96.25(6) . . ?
O30 K8 O15 123.82(15) . . ?
O15 K8 H3D 170.7 . . ?
O15 K8 O14 111.89(17) . . ?
O15 K8 O20 107.92(16) . . ?
O1I K8 H3D 158.3 . . ?
O1I K8 O14 123.8(5) . . ?
O1I K8 O16 87.2(5) . . ?
O1I K8 O20 94.5(5) . . ?
O1I K8 O30 133.0(5) . . ?
C10 O1 Ga1 109.61(17) . . ?
C10A O1A Ga2 109.08(16) . . ?
C10B O1B Ga5 109.89(17) . . ?
C10C O1C Ga6 111.20(16) . . ?
Ga1 O1D Ga2 131.86(11) . . ?
Ga1 O1D H1D 116.7 . . ?
Ga2 O1D H1D 110.6 . . ?
Ga1 O2 K3 97.28(8) . . ?
Ga1 O2 K2C 124.88(10) . . ?
C11 O2 Ga1 109.07(17) . . ?
C11 O2 K3 121.38(18) . . ?
C11 O2 K2C 108.40(17) . . ?
K2C O2 K3 96.17(7) . . ?
Ga3 O2D Ga4 131.33(10) . . ?
Ga3 O2D H2D 117.9 . . ?
Ga4 O2D H2D 108.4 . . ?
C18 O3 Ga3 109.25(17) . . ?
C18A O3A Ga4 108.50(15) . . ?
C18B O3B Ga1 109.65(16) . . ?
C18C O3C Ga2 111.52(17) . . ?
Ga5 O3D H3D 110.4 . . ?
Ga6 O3D Ga5 131.09(11) . . ?
Ga6 O3D H3D 117.2 . . ?
Ga3 O4 K6 97.77(8) . . ?
C19 O4 Ga3 108.98(17) . . ?
C19 O4 K6 122.15(16) . . ?
Ga4 O4A K4 104.63(8) . . ?
C19A O4A Ga4 110.77(15) . . ?
C19A O4A K4 144.57(16) . . ?
Ga1 O4B K3 103.68(9) . . ?
Ga1 O4B K2 98.51(10) . . ?
K3 O4B K2 119.09(9) . . ?
C19B O4B Ga1 109.31(16) . . ?
C19B O4B K3 128.83(18) . . ?
C19B O4B K2 93.60(18) . . ?
Ga2 O4C K1 100.12(8) . . ?
Ga2 O4C K2 112.42(11) . . ?
Ga2 O4C K2D 133.64(13) . . ?
K1 O4C K2D 99.61(11) . . ?
C19C O4C Ga2 110.17(16) . . ?
C19C O4C K1 109.60(16) . . ?
C19C O4C K2 109.25(17) . . ?
C19C O4C K2D 101.85(18) . . ?
K2 O4C K1 114.96(10) . . ?
C26 O5 Ga5 109.69(18) . . ?
C26A O5A Ga6 109.09(16) . . ?
C26B O5B Ga3 109.16(16) . . ?
C26C O5C Ga4 111.49(16) . . ?
Ga5 O6 K9 96.28(10) . . ?
Ga5 O6 K9A 85.8(4) . . ?
C27 O6 Ga5 109.53(19) . . ?
C27 O6 K9 127.7(2) . . ?
C27 O6 K9A 121.9(5) . . ?
Ga6 O6A K7 106.99(8) . . ?
C27A O6A Ga6 111.16(17) . . ?
C27A O6A K7 141.70(17) . . ?
Ga3 O6B K6 99.14(8) . . ?
Ga3 O6B K5 101.22(8) . . ?
C27B O6B Ga3 108.88(16) . . ?
C27B O6B K6 130.78(16) . . ?
C27B O6B K5 97.55(15) . . ?
K5 O6B K6 115.98(7) . . ?
Ga4 O6C K4 98.35(7) . . ?
Ga4 O6C K5 112.24(9) . . ?
C27C O6C Ga4 110.45(16) . . ?
C27C O6C K4 115.29(16) . . ?
C27C O6C K5 109.21(16) . . ?
K5 O6C K4 111.01(7) . . ?
K3 O7 K3 106.32(9) . 2_677 ?
C05Y O7 K3 128.8(2) . 2_677 ?
C05Y O7 K3 124.6(2) . . ?
K3 O8 H8A 109.4 . . ?
K3 O8 H8B 109.4 . . ?
H8A O8 H8B 104.5 . . ?
K3 O9 H9A 109.9 . . ?
K3 O9 H9B 109.9 . . ?
K3 O9 K2C 97.42(10) . . ?
H9A O9 H9B 104.0 . . ?
K6 O12 K6 108.18(9) . 2_767 ?
C41 O12 K6 128.1(2) . 2_767 ?
C41 O12 K6 123.4(3) . . ?
K8 O14 H14A 109.6 . . ?
K8 O14 H14B 109.6 . . ?
H14A O14 H14B 104.3 . . ?
K8 O16 H16A 109.5 . . ?
K8 O16 H16B 109.3 . . ?
H16A O16 H16B 104.4 . . ?
K6 O18 H18A 97.1 . . ?
K6 O18 H18B 96.6 . . ?
H18A O18 H18B 104.5 . . ?
Ga5 O20 K8 103.02(9) . . ?
Ga5 O20 K9 97.46(9) . . ?
Ga5 O20 K9A 90.8(6) . . ?
K8 O20 K9 111.50(7) . . ?
C11B O20 Ga5 109.37(17) . . ?
C11B O20 K8 105.45(18) . . ?
C11B O20 K9 127.39(18) . . ?
C11B O20 K9A 117.4(7) . . ?
K9A O20 K8 127.3(5) . . ?
K4 O21 H21A 107.1 . . ?
K4 O21 H21B 111.4 . . ?
H21A O21 H21B 104.3 . . ?
K5 O21 K4 104.69(9) . . ?
H25A O25 H25B 104.5 . . ?
K2 O25 H25A 109.4 . . ?
K2 O25 H25B 109.4 . . ?
K4 O26 H26A 109.7 . . ?
K4 O26 H26B 109.8 . . ?
H26A O26 H26B 104.1 . . ?
K6 O27 H27A 109.8 . . ?
K6 O27 H27B 109.8 . . ?
H27A O27 H27B 104.1 . . ?
K6 O29 H29A 109.8 . . ?
K6 O29 H29B 109.4 . . ?
H29A O29 H29B 104.3 . . ?
Ga6 O30 K7 98.98(8) . . ?
Ga6 O30 K8 109.90(9) . . ?
K8 O30 K7 111.93(7) . . ?
C11C O30 Ga6 110.02(16) . . ?
C11C O30 K7 113.94(17) . . ?
C11C O30 K8 111.38(16) . . ?
K1 O36 H36A 109.4 . . ?
K1 O36 H36B 109.5 . . ?
H36A O36 H36B 104.4 . . ?
Ga2 O39 K1 103.86(8) . . ?
C11A O39 Ga2 110.64(16) . . ?
C11A O39 K1 144.97(17) . . ?
N2 N1 C7 108.7(3) . . ?
N2 N1 K9 103.7(2) . 2_776 ?
C7 N1 K9 147.1(2) . 2_776 ?
N2A N1A C7A 109.8(2) . . ?
N2B N1B K1 58.96(13) . 2_676 ?
N2B N1B C7B 109.4(2) . . ?
C7B N1B K1 167.20(17) . 2_676 ?
N2C N1C C7C 109.1(2) . . ?
N1 N2 N3 107.2(3) . . ?
N1A N2A N3A 106.6(2) . . ?
N1B N2B K1 97.88(15) . 2_676 ?
N1B N2B N3B 106.9(2) . . ?
N3B N2B K1 154.62(17) . 2_676 ?
N1C N2C N3C 107.3(2) . . ?
N2 N3 C9 121.4(3) . . ?
C8 N3 N2 110.5(3) . . ?
C8 N3 C9 127.8(3) . . ?
N2A N3A C9A 119.3(2) . . ?
C8A N3A N2A 111.0(2) . . ?
C8A N3A C9A 129.5(2) . . ?
N2B N3B C8B 110.8(2) . . ?
N2B N3B C9B 120.9(2) . . ?
C8B N3B C9B 128.2(2) . . ?
N2C N3C C8C 110.4(2) . . ?
N2C N3C C9C 121.1(2) . . ?
C8C N3C C9C 128.4(3) . . ?
N5 N4 C15 109.2(3) . . ?
N5A N4A C15A 109.4(2) . . ?
N5B N4B K4 57.26(13) . 2_667 ?
N5B N4B C15B 109.3(2) . . ?
C15B N4B K4 164.95(17) . 2_667 ?
N5C N4C C15C 108.6(2) . . ?
N4 N5 N6 106.9(2) . . ?
N4A N5A N6A 107.1(2) . . ?
N4B N5B K4 99.36(15) . 2_667 ?
N4B N5B N6B 107.1(2) . . ?
N6B N5B K4 152.46(17) . 2_667 ?
N4C N5C N6C 107.8(2) . . ?
N5 N6 C17 120.9(2) . . ?
C16 N6 N5 110.5(3) . . ?
C16 N6 C17 128.3(2) . . ?
N5A N6A C16A 110.4(2) . . ?
N5A N6A C17A 119.7(2) . . ?
C16A N6A C17A 129.7(2) . . ?
N5B N6B C16B 110.9(2) . . ?
N5B N6B C17B 119.5(2) . . ?
C16B N6B C17B 129.6(2) . . ?
N5C N6C C16C 110.1(2) . . ?
N5C N6C C17C 120.7(2) . . ?
C16C N6C C17C 129.0(2) . . ?
N8 N7 C23 109.7(3) . . ?
N8A N7A C23A 109.4(2) . . ?
N8B N7B K7 55.32(13) . 2_766 ?
N8B N7B C23B 109.5(2) . . ?
C23B N7B K7 163.35(18) . 2_766 ?
N8C N7C C23C 108.9(2) . . ?
N7 N8 N9 106.6(3) . . ?
N7A N8A N9A 107.2(2) . . ?
N7B N8B K7 101.86(15) . 2_766 ?
N7B N8B N9B 106.9(2) . . ?
N9B N8B K7 150.22(17) . 2_766 ?
N7C N8C N9C 107.8(2) . . ?
N8 N9 C24 110.8(3) . . ?
N8 N9 C25 120.9(3) . . ?
C24 N9 C25 127.6(3) . . ?
N8A N9A C24A 110.4(2) . . ?
N8A N9A C25A 119.3(2) . . ?
C24A N9A C25A 130.1(2) . . ?
N8B N9B C24B 110.9(2) . . ?
N8B N9B C25B 119.7(2) . . ?
C24B N9B C25B 129.3(2) . . ?
N8C N9C C24C 110.4(2) . . ?
N8C N9C C25C 120.3(2) . . ?
C24C N9C C25C 129.1(2) . . ?
C2 C1 H1 119.9 . . ?
C2 C1 C6 120.3(3) . . ?
C2 C1 K9B 125.0(3) . 2_776 ?
C6 C1 H1 119.9 . . ?
C6 C1 K9B 102.7(3) . 2_776 ?
K9B C1 H1 37.2 2_776 . ?
C2A C1A H1A 119.7 . . ?
C6A C1A H1A 119.7 . . ?
C6A C1A C2A 120.7(2) . . ?
C2B C1B H1B 119.8 . . ?
C2B C1B C6B 120.4(2) . . ?
C6B C1B H1B 119.8 . . ?
C2C C1C H1C 119.8 . . ?
C2C C1C C6C 120.5(3) . . ?
C6C C1C H1C 119.8 . . ?
C1 C2 C3 119.5(3) . . ?
C1 C2 C7 120.9(3) . . ?
C3 C2 C7 119.5(3) . . ?
C1A C2A C7A 119.8(2) . . ?
C3A C2A C1A 119.3(2) . . ?
C3A C2A C7A 120.6(2) . . ?
C1B C2B C7B 119.8(2) . . ?
C3B C2B C1B 119.6(2) . . ?
C3B C2B C7B 120.6(2) . . ?
C1C C2C C3C 119.6(3) . . ?
C1C C2C C7C 119.2(3) . . ?
C3C C2C C7C 121.1(3) . . ?
C2 C3 H3 119.9 . . ?
C4 C3 C2 120.3(3) . . ?
C4 C3 H3 119.9 . . ?
C2A C3A H3A 119.8 . . ?
C4A C3A C2A 120.4(2) . . ?
C4A C3A H3A 119.8 . . ?
C2B C3B H3B 119.7 . . ?
C2B C3B C4B 120.6(2) . . ?
C4B C3B H3B 119.7 . . ?
C2C C3C H3C 119.8 . . ?
C4C C3C C2C 120.3(3) . . ?
C4C C3C H3C 119.8 . . ?
C3 C4 C5 119.8(3) . . ?
C3 C4 C15 119.5(3) . . ?
C5 C4 C15 120.6(3) . . ?
C3A C4A C5A 119.6(2) . . ?
C3A C4A C15A 120.3(2) . . ?
C5A C4A C15A 119.6(2) . . ?
C3B C4B C5B 119.4(2) . . ?
C3B C4B C15B 120.4(2) . . ?
C5B C4B C15B 120.2(2) . . ?
C3C C4C C5C 119.7(3) . . ?
C3C C4C C15C 120.8(3) . . ?
C5C C4C C15C 119.4(2) . . ?
C4 C5 H5 119.7 . . ?
C6 C5 C4 120.6(3) . . ?
C6 C5 H5 119.7 . . ?
C4A C5A H5A 119.7 . . ?
C6A C5A C4A 120.6(2) . . ?
C6A C5A H5A 119.7 . . ?
C4B C5B H5B 119.7 . . ?
C6B C5B C4B 120.6(2) . . ?
C6B C5B H5B 119.7 . . ?
C4C C5C H5C 119.8 . . ?
C6C C5C C4C 120.4(3) . . ?
C6C C5C H5C 119.8 . . ?
O7 C05Y C064 121.7(3) . . ?
O7 C05Y C067 121.8(3) . . ?
C067 C05Y C064 116.5(3) . . ?
C1 C6 C23 119.1(3) . . ?
C5 C6 C1 119.5(3) . . ?
C5 C6 C23 121.3(3) . . ?
C1A C6A C5A 119.4(2) . . ?
C1A C6A C23A 120.8(2) . . ?
C5A C6A C23A 119.4(2) . . ?
C1B C6B C23B 120.4(2) . . ?
C5B C6B C1B 119.5(2) . . ?
C5B C6B C23B 120.1(2) . . ?
C1C C6C C23C 120.1(3) . . ?
C5C C6C C1C 119.4(3) . . ?
C5C C6C C23C 120.4(3) . . ?
H06G C06L H06H 109.5 . . ?
H06G C06L H06I 109.5 . . ?
H06H C06L H06I 109.5 . . ?
C06O C06L H06G 109.5 . . ?
C06O C06L H06H 109.5 . . ?
C06O C06L H06I 109.5 . . ?
O10 C06O C06L 119.7(7) . . ?
O10 C06O C50 120.0(8) . . ?
C06L C06O C50 120.3(7) . . ?
N1 C7 C2 123.5(3) . . ?
N1 C7 C8 108.1(3) . . ?
C8 C7 C2 128.4(3) . . ?
N1A C7A C2A 122.7(2) . . ?
N1A C7A C8A 107.3(2) . . ?
C8A C7A C2A 129.5(2) . . ?
N1B C7B C2B 122.2(2) . . ?
N1B C7B C8B 107.8(2) . . ?
C8B C7B C2B 130.0(2) . . ?
N1C C7C C2C 123.3(3) . . ?
N1C C7C C8C 108.1(3) . . ?
C8C C7C C2C 128.7(3) . . ?
N3 C8 C7 105.5(3) . . ?
N3 C8 H8 127.3 . . ?
C7 C8 H8 127.3 . . ?
N3A C8A C7A 105.3(2) . . ?
N3A C8A H8AA 127.3 . . ?
C7A C8A H8AA 127.3 . . ?
N3B C8B C7B 105.1(2) . . ?
N3B C8B H8BA 127.5 . . ?
C7B C8B H8BA 127.5 . . ?
N3C C8C C7C 105.1(3) . . ?
N3C C8C H8C 127.5 . . ?
C7C C8C H8C 127.5 . . ?
C10 C9 N3 119.2(3) . . ?
C10 C9 C14 121.9(3) . . ?
C14 C9 N3 118.8(3) . . ?
N3A C9A K1 114.00(17) . 2_676 ?
C10A C9A K1 81.79(16) . 2_676 ?
C10A C9A N3A 119.4(2) . . ?
C10A C9A C14A 121.0(2) . . ?
C14A C9A K1 73.26(17) . 2_676 ?
C14A C9A N3A 119.6(2) . . ?
C10B C9B N3B 119.3(2) . . ?
C10B C9B C14B 121.4(3) . . ?
C14B C9B N3B 119.3(3) . . ?
C10C C9C N3C 119.2(2) . . ?
C10C C9C C14C 121.7(3) . . ?
C14C C9C N3C 119.0(3) . . ?
O1 C10 C9 125.2(3) . . ?
O1 C10 C11 116.6(3) . . ?
C9 C10 C11 118.2(3) . . ?
O1A C10A K1 116.23(17) . 2_676 ?
O1A C10A C9A 124.6(2) . . ?
O1A C10A C11A 116.8(2) . . ?
C9A C10A K1 75.02(16) . 2_676 ?
C9A C10A C11A 118.6(2) . . ?
C11A C10A K1 77.75(16) . 2_676 ?
O1B C10B C9B 124.0(2) . . ?
O1B C10B C11B 117.9(3) . . ?
C9B C10B C11B 118.1(3) . . ?
O1C C10C C9C 124.7(2) . . ?
O1C C10C C11C 117.0(2) . . ?
C9C C10C C11C 118.3(2) . . ?
O2 C11 C10 115.8(2) . . ?
O2 C11 C12 124.3(3) . . ?
C12 C11 C10 119.9(3) . . ?
O39 C11A K1 118.56(17) . 2_676 ?
O39 C11A C10A 115.6(2) . . ?
O39 C11A C12A 124.0(2) . . ?
C10A C11A K1 78.68(16) . 2_676 ?
C12A C11A K1 72.92(17) . 2_676 ?
C12A C11A C10A 120.3(3) . . ?
O20 C11B C10B 115.5(3) . . ?
O20 C11B C12B 124.2(3) . . ?
C12B C11B C10B 120.3(3) . . ?
O30 C11C C10C 116.0(2) . . ?
O30 C11C C12C 123.7(3) . . ?
C12C C11C C10C 120.3(3) . . ?
C11 C12 H12 120.0 . . ?
C11 C12 C13 120.1(3) . . ?
C13 C12 H12 120.0 . . ?
K1 C12A H12A 112.4 2_676 . ?
C11A C12A K1 83.84(17) . 2_676 ?
C11A C12A H12A 120.1 . . ?
C11A C12A C13A 119.7(3) . . ?
C13A C12A K1 74.00(18) . 2_676 ?
C13A C12A H12A 120.1 . . ?
C11B C12B H12B 119.9 . . ?
C11B C12B C13B 120.3(3) . . ?
C13B C12B H12B 119.9 . . ?
C11C C12C H12C 120.1 . . ?
C11C C12C C13C 119.9(3) . . ?
C13C C12C H12C 120.1 . . ?
C12 C13 H13 119.4 . . ?
C14 C13 C12 121.1(3) . . ?
C14 C13 H13 119.4 . . ?
K1 C13A H13A 109.6 2_676 . ?
C12A C13A K1 81.57(18) . 2_676 ?
C12A C13A H13A 119.5 . . ?
C14A C13A K1 79.43(18) . 2_676 ?
C14A C13A C12A 121.0(3) . . ?
C14A C13A H13A 119.5 . . ?
C12B C13B H13B 119.6 . . ?
C14B C13B C12B 120.8(3) . . ?
C14B C13B H13B 119.6 . . ?
C12C C13C H13C 119.6 . . ?
C14C C13C C12C 120.8(3) . . ?
C14C C13C H13C 119.6 . . ?
C9 C14 H14 120.6 . . ?
C13 C14 C9 118.8(3) . . ?
C13 C14 H14 120.6 . . ?
K1 C14A H14C 111.2 2_676 . ?
C9A C14A K1 82.62(17) . 2_676 ?
C9A C14A H14C 120.4 . . ?
C13A C14A K1 76.22(18) . 2_676 ?
C13A C14A C9A 119.2(3) . . ?
C13A C14A H14C 120.4 . . ?
C9B C14B H14D 120.4 . . ?
C13B C14B C9B 119.1(3) . . ?
C13B C14B H14D 120.4 . . ?
C9C C14C H14E 120.5 . . ?
C13C C14C C9C 118.9(3) . . ?
C13C C14C H14E 120.5 . . ?
N4 C15 C4 122.7(3) . . ?
N4 C15 C16 108.0(3) . . ?
C16 C15 C4 129.3(3) . . ?
N4A C15A C4A 123.3(2) . . ?
N4A C15A C16A 108.0(2) . . ?
C16A C15A C4A 128.2(2) . . ?
N4B C15B C4B 121.5(2) . . ?
N4B C15B C16B 107.9(2) . . ?
C16B C15B C4B 130.7(2) . . ?
N4C C15C C4C 121.3(3) . . ?
N4C C15C C16C 108.6(2) . . ?
C16C C15C C4C 130.1(3) . . ?
N6 C16 C15 105.4(3) . . ?
N6 C16 H16 127.3 . . ?
C15 C16 H16 127.3 . . ?
N6A C16A C15A 105.1(2) . . ?
N6A C16A H16C 127.4 . . ?
C15A C16A H16C 127.4 . . ?
N6B C16B C15B 104.8(2) . . ?
N6B C16B H16D 127.6 . . ?
C15B C16B H16D 127.6 . . ?
N6C C16C C15C 104.9(2) . . ?
N6C C16C H16E 127.6 . . ?
C15C C16C H16E 127.6 . . ?
C18 C17 N6 119.8(3) . . ?
C18 C17 C22 120.7(3) . . ?
C22 C17 N6 119.4(3) . . ?
N6A C17A K4 115.30(16) . 2_667 ?
C18A C17A K4 79.72(15) . 2_667 ?
C18A C17A N6A 119.8(2) . . ?
C18A C17A C22A 121.1(2) . . ?
C22A C17A K4 74.81(16) . 2_667 ?
C22A C17A N6A 119.1(2) . . ?
C18B C17B N6B 118.8(2) . . ?
C18B C17B C22B 121.7(2) . . ?
C22B C17B N6B 119.5(2) . . ?
C18C C17C N6C 120.0(2) . . ?
C18C C17C C22C 121.6(3) . . ?
C22C C17C N6C 118.4(3) . . ?
O3 C18 C17 124.2(3) . . ?
O3 C18 C19 117.4(2) . . ?
C17 C18 C19 118.4(3) . . ?
O3A C18A K4 115.13(16) . 2_667 ?
O3A C18A C17A 124.9(2) . . ?
O3A C18A C19A 116.9(2) . . ?
C17A C18A K4 76.92(15) . 2_667 ?
C17A C18A C19A 118.2(2) . . ?
C19A C18A K4 77.03(15) . 2_667 ?
O3B C18B C17B 124.7(2) . . ?
O3B C18B C19B 117.5(2) . . ?
C17B C18B C19B 117.9(2) . . ?
O3C C18C C17C 124.6(2) . . ?
O3C C18C C19C 116.9(2) . . ?
C17C C18C C19C 118.4(2) . . ?
O4 C19 C18 115.4(2) . . ?
O4 C19 C20 123.8(3) . . ?
C20 C19 C18 120.8(3) . . ?
O4A C19A K4 117.84(16) . 2_667 ?
O4A C19A C18A 115.6(2) . . ?
O4A C19A C20A 123.5(2) . . ?
C18A C19A K4 79.07(15) . 2_667 ?
C20A C19A K4 74.35(16) . 2_667 ?
C20A C19A C18A 120.9(2) . . ?
O4B C19B C18B 115.1(2) . . ?
O4B C19B C20B 124.2(3) . . ?
C20B C19B C18B 120.6(3) . . ?
O4C C19C C18C 115.9(2) . . ?
O4C C19C C20C 123.9(3) . . ?
C20C C19C C18C 120.2(3) . . ?
C19 C20 H20 120.3 . . ?
C19 C20 C21 119.4(3) . . ?
C21 C20 H20 120.3 . . ?
K4 C20A H20A 112.4 2_667 . ?
C19A C20A K4 82.10(16) . 2_667 ?
C19A C20A H20A 120.4 . . ?
C19A C20A C21A 119.2(2) . . ?
C21A C20A K4 75.59(17) . 2_667 ?
C21A C20A H20A 120.4 . . ?
C19B C20B H20B 120.0 . . ?
C19B C20B C21B 120.0(3) . . ?
C21B C20B H20B 120.0 . . ?
C19C C20C H20C 120.1 . . ?
C19C C20C C21C 119.8(3) . . ?
C21C C20C H20C 120.1 . . ?
C20 C21 H21 119.4 . . ?
C22 C21 C20 121.3(3) . . ?
C22 C21 H21 119.4 . . ?
K4 C21A H21C 110.3 2_667 . ?
C20A C21A K4 79.88(17) . 2_667 ?
C20A C21A H21C 119.5 . . ?
C22A C21A K4 80.43(18) . 2_667 ?
C22A C21A C20A 121.0(2) . . ?
C22A C21A H21C 119.5 . . ?
C20B C21B H21D 119.9 . . ?
C22B C21B C20B 120.3(3) . . ?
C22B C21B H21D 119.9 . . ?
C20C C21C H21E 119.4 . . ?
C22C C21C C20C 121.1(3) . . ?
C22C C21C H21E 119.4 . . ?
C17 C22 H22 120.3 . . ?
C21 C22 C17 119.3(3) . . ?
C21 C22 H22 120.3 . . ?
K4 C22A H22A 113.5 2_667 . ?
C17A C22A K4 81.28(16) . 2_667 ?
C17A C22A H22A 120.2 . . ?
C21A C22A K4 75.58(18) . 2_667 ?
C21A C22A C17A 119.6(2) . . ?
C21A C22A H22A 120.2 . . ?
C17B C22B H22B 120.3 . . ?
C21B C22B C17B 119.4(3) . . ?
C21B C22B H22B 120.3 . . ?
C17C C22C H22C 120.6 . . ?
C21C C22C C17C 118.9(3) . . ?
C21C C22C H22C 120.6 . . ?
N7 C23 C6 123.4(3) . . ?
N7 C23 C24 107.6(3) . . ?
C24 C23 C6 129.0(3) . . ?
N7A C23A C6A 122.3(2) . . ?
N7A C23A C24A 107.8(2) . . ?
C24A C23A C6A 129.4(2) . . ?
N7B C23B C6B 122.1(2) . . ?
N7B C23B C24B 107.8(2) . . ?
C24B C23B C6B 130.1(2) . . ?
N7C C23C C6C 122.2(3) . . ?
N7C C23C C24C 108.0(3) . . ?
C24C C23C C6C 129.8(3) . . ?
N9 C24 C23 105.2(3) . . ?
N9 C24 H24 127.4 . . ?
N9 C24 K9B 119.8(3) . 2_776 ?
C23 C24 H24 127.4 . . ?
C23 C24 K9B 95.8(3) . 2_776 ?
K9B C24 H24 60.5 2_776 . ?
N9A C24A C23A 105.1(2) . . ?
N9A C24A H24A 127.4 . . ?
C23A C24A H24A 127.4 . . ?
N9B C24B C23B 104.9(2) . . ?
N9B C24B H24B 127.5 . . ?
C23B C24B H24B 127.5 . . ?
N9C C24C C23C 104.9(2) . . ?
N9C C24C H24C 127.5 . . ?
C23C C24C H24C 127.5 . . ?
C26 C25 N9 120.2(3) . . ?
C26 C25 C30 121.4(3) . . ?
C30 C25 N9 118.4(3) . . ?
C26A C25A N9A 119.9(2) . . ?
C26A C25A C30A 120.7(2) . . ?
C30A C25A N9A 119.4(2) . . ?
C26B C25B N9B 119.2(2) . . ?
C26B C25B C30B 121.7(2) . . ?
C30B C25B N9B 119.1(2) . . ?
C26C C25C N9C 119.9(2) . . ?
C26C C25C C30C 121.0(3) . . ?
C30C C25C N9C 119.0(3) . . ?
O5 C26 C25 125.1(3) . . ?
O5 C26 C27 117.2(3) . . ?
C25 C26 C27 117.7(3) . . ?
O5A C26A C25A 124.8(2) . . ?
O5A C26A C27A 116.7(2) . . ?
C25A C26A C27A 118.5(2) . . ?
O5B C26B C25B 124.3(2) . . ?
O5B C26B C27B 117.6(2) . . ?
C25B C26B C27B 118.1(2) . . ?
O5C C26C C25C 124.6(2) . . ?
O5C C26C C27C 117.2(2) . . ?
C25C C26C C27C 118.1(2) . . ?
O6 C27 C26 115.7(3) . . ?
O6 C27 C28 123.5(3) . . ?
C28 C27 C26 120.8(3) . . ?
O6A C27A K7 118.47(19) . 2_766 ?
O6A C27A C26A 115.7(2) . . ?
O6A C27A C28A 123.8(2) . . ?
C26A C27A K7 81.30(16) . 2_766 ?
C28A C27A K7 71.56(18) . 2_766 ?
C28A C27A C26A 120.5(3) . . ?
O6B C27B C26B 115.7(2) . . ?
O6B C27B C28B 123.5(2) . . ?
C28B C27B C26B 120.8(2) . . ?
O6C C27C K4 44.61(12) . . ?
O6C C27C C26C 115.4(2) . . ?
O6C C27C C28C 123.9(3) . . ?
C26C C27C K4 120.26(17) . . ?
C28C C27C K4 102.88(18) . . ?
C28C C27C C26C 120.7(3) . . ?
C27 C28 H28 120.2 . . ?
C27 C28 C29 119.7(3) . . ?
C29 C28 H28 120.2 . . ?
K7 C28A H28A 110.3 2_766 . ?
C27A C28A K7 85.43(18) . 2_766 ?
C27A C28A H28A 120.1 . . ?
C27A C28A C29A 119.8(3) . . ?
C29A C28A K7 74.45(19) . 2_766 ?
C29A C28A H28A 120.1 . . ?
C27B C28B H28B 120.4 . . ?
C27B C28B C29B 119.3(3) . . ?
C29B C28B H28B 120.4 . . ?
C27C C28C H28C 120.2 . . ?
C27C C28C C29C 119.7(3) . . ?
C29C C28C H28C 120.2 . . ?
C28 C29 H29 119.7 . . ?
C30 C29 C28 120.5(3) . . ?
C30 C29 H29 119.7 . . ?
K7 C29A H29C 106.7 2_766 . ?
C28A C29A K7 81.33(19) . 2_766 ?
C28A C29A H29C 119.7 . . ?
C30A C29A K7 82.2(2) . 2_766 ?
C30A C29A C28A 120.5(3) . . ?
C30A C29A H29C 119.7 . . ?
C28B C29B H29D 119.5 . . ?
C30B C29B C28B 120.9(3) . . ?
C30B C29B H29D 119.5 . . ?
C28C C29C H29E 119.7 . . ?
C30C C29C C28C 120.7(3) . . ?
C30C C29C H29E 119.7 . . ?
C25 C30 H30 120.1 . . ?
C29 C30 C25 119.9(3) . . ?
C29 C30 H30 120.1 . . ?
K7 C30A H30A 111.7 2_766 . ?
C25A C30A K7 84.79(18) . 2_766 ?
C25A C30A H30A 120.1 . . ?
C29A C30A K7 73.80(19) . 2_766 ?
C29A C30A C25A 119.9(3) . . ?
C29A C30A H30A 120.1 . . ?
C25B C30B H30B 120.4 . . ?
C29B C30B C25B 119.1(3) . . ?
C29B C30B H30B 120.4 . . ?
C25C C30C H30C 120.2 . . ?
C29C C30C C25C 119.7(3) . . ?
C29C C30C H30C 120.2 . . ?
H40A C40 H40B 109.5 . . ?
H40A C40 H40C 109.5 . . ?
H40B C40 H40C 109.5 . . ?
C41 C40 H40A 109.5 . . ?
C41 C40 H40B 109.5 . . ?
C41 C40 H40C 109.5 . . ?
O12 C41 C40 121.8(4) . . ?
O12 C41 C42 121.4(3) . . ?
C42 C41 C40 116.8(4) . . ?
C41 C42 H42A 109.5 . . ?
C41 C42 H42B 109.5 . . ?
C41 C42 H42C 109.5 . . ?
H42A C42 H42B 109.5 . . ?
H42A C42 H42C 109.5 . . ?
H42B C42 H42C 109.5 . . ?
C06O C50 H50A 109.5 . . ?
C06O C50 H50B 109.5 . . ?
C06O C50 H50C 109.5 . . ?
H50A C50 H50B 109.5 . . ?
H50A C50 H50C 109.5 . . ?
H50B C50 H50C 109.5 . . ?
C05Y C064 H06A 109.5 . . ?
C05Y C064 H06B 109.5 . . ?
C05Y C064 H06C 109.5 . . ?
H06A C064 H06B 109.5 . . ?
H06A C064 H06C 109.5 . . ?
H06B C064 H06C 109.5 . . ?
C05Y C067 H06D 109.5 . . ?
C05Y C067 H06E 109.5 . . ?
C05Y C067 H06F 109.5 . . ?
H06D C067 H06E 109.5 . . ?
H06D C067 H06F 109.5 . . ?
H06E C067 H06F 109.5 . . ?
O4B K2 K1 128.23(9) . . ?
O4B K2 O25 105.3(2) . . ?
O4B K2 O42 124.71(15) . . ?
O4C K2 K1 33.23(6) . . ?
O4C K2 O4B 99.88(10) . . ?
O4C K2 O25 102.0(2) . . ?
O4C K2 O42 113.04(15) . . ?
O25 K2 K1 105.6(2) . . ?
O42 K2 K1 81.11(12) . . ?
O42 K2 O25 109.4(2) . . ?
O43 K2 K1 123.3(2) . . ?
O43 K2 O4B 70.0(2) . . ?
O43 K2 O4C 137.0(3) . . ?
O43 K2 O25 121.1(3) . . ?
O43 K2 O42 55.4(2) . . ?
O6 K9 H16A 38.0 . . ?
O6 K9 N1 115.31(8) . 2_776 ?
O6 K9 H1FA 86.0(13) . 2_776 ?
O6 K9 H1FC 29.8(14) . 2_776 ?
H16A K9 H1FA 93.2 . 2_776 ?
H16A K9 H1FC 56.9 . 2_776 ?
O20 K9 O6 56.49(7) . . ?
O20 K9 H16A 65.9 . . ?
O20 K9 N1 117.84(9) . 2_776 ?
O20 K9 H1FA 140.4(12) . 2_776 ?
O20 K9 H1FC 83.1(15) . 2_776 ?
N1 K9 H16A 78.5 2_776 . ?
N1 K9 H1FA 87.6(8) 2_776 2_776 ?
N1 K9 H1FC 117.7(9) 2_776 2_776 ?
O17 K9 O6 120.87(14) . . ?
O17 K9 H16A 140.5 . . ?
O17 K9 O20 75.13(14) . . ?
O17 K9 N1 116.42(15) . 2_776 ?
O17 K9 O35 71.16(15) . . ?
O17 K9 H1FA 122.4(8) . 2_776 ?
O17 K9 H1FC 125.8(8) . 2_776 ?
O35 K9 O6 127.85(10) . . ?
O35 K9 H16A 146.9 . . ?
O35 K9 O20 139.90(8) . . ?
O35 K9 N1 96.54(9) . 2_776 ?
O35 K9 H1FA 53.8(10) . 2_776 ?
O35 K9 H1FC 99.4(13) . 2_776 ?
O37 K9 O6 64.33(16) . . ?
O37 K9 H16A 100.9 . . ?
O37 K9 O20 60.67(15) . . ?
O37 K9 N1 178.47(17) . 2_776 ?
O37 K9 O17 63.2(2) . . ?
O37 K9 O35 84.73(16) . . ?
O37 K9 H1FA 93.9(8) . 2_776 ?
O37 K9 H1FC 62.8(9) . 2_776 ?
C32 O15 K8 145.2(6) . . ?
C34 O17 K9 166.3(6) . . ?
K3 O31 H31A 122.9 . . ?
K3 O31 H31B 120.7 . . ?
H31A O31 H31B 104.5 . . ?
K1 O33 H33A 113.2 . . ?
K1 O33 H33B 112.9 . . ?
H33A O33 H33B 100.7 . . ?
K7 O34 H34A 110.0 . . ?
K7 O34 H34B 109.4 . . ?
H34A O34 H34B 104.0 . . ?
K9 O35 H35A 105.3 . . ?
K9 O35 H35B 105.8 . . ?
H35A O35 H35B 104.5 . . ?
K9 O37 H37A 118.7 . . ?
K9 O37 H37B 118.9 . . ?
H37A O37 H37B 94.4 . . ?
H31C C31 H31D 109.5 . . ?
H31C C31 H31E 109.5 . . ?
H31D C31 H31E 109.5 . . ?
C32 C31 H31C 109.5 . . ?
C32 C31 H31D 109.5 . . ?
C32 C31 H31E 109.5 . . ?
O15 C32 C31 125.0(8) . . ?
O15 C32 C33 124.4(8) . . ?
C31 C32 C33 109.3(8) . . ?
C32 C33 H33C 109.5 . . ?
C32 C33 H33D 109.5 . . ?
C32 C33 H33E 109.5 . . ?
H33C C33 H33D 109.5 . . ?
H33C C33 H33E 109.5 . . ?
H33D C33 H33E 109.5 . . ?
O17 C34 C35 114.6(8) . . ?
O17 C34 C36 127.3(8) . . ?
C36 C34 C35 118.1(8) . . ?
C34 C35 H35C 109.5 . . ?
C34 C35 H35D 109.5 . . ?
C34 C35 H35E 109.5 . . ?
H35C C35 H35D 109.5 . . ?
H35C C35 H35E 109.5 . . ?
H35D C35 H35E 109.5 . . ?
C34 C36 H36C 109.5 . . ?
C34 C36 H36D 109.5 . . ?
C34 C36 H36E 109.5 . . ?
H36C C36 H36D 109.5 . . ?
H36C C36 H36E 109.5 . . ?
H36D C36 H36E 109.5 . . ?
H2AA O2A H2AB 104.3 . . ?
K2D O2A H2AA 109.6 . . ?
K2D O2A H2AB 109.6 . . ?
O6B K5 K4 128.47(4) . . ?
O6B K5 C51 115.6(2) . . ?
O6C K5 K4 35.21(4) . . ?
O6C K5 O6B 99.03(6) . . ?
O6C K5 O21 71.88(8) . . ?
O6C K5 O38 138.4(2) . . ?
O6C K5 C51 142.2(2) . . ?
O6C K5 O1G 135.76(11) . . ?
O21 K5 K4 38.23(6) . . ?
O21 K5 O6B 136.45(8) . . ?
O21 K5 C51 91.2(2) . . ?
O38 K5 K4 126.3(2) . . ?
O38 K5 O6B 103.7(2) . . ?
O38 K5 O21 110.8(2) . . ?
O38 K5 C51 21.8(3) . . ?
C51 K5 K4 115.7(2) . . ?
O1G K5 K4 117.16(10) . . ?
O1G K5 O6B 75.77(9) . . ?
O1G K5 O21 82.18(12) . . ?
O1G K5 O38 84.0(2) . . ?
O1G K5 C51 71.1(2) . . ?
O6 K9A K9A 97.5(9) . 2_776 ?
O6 K9A H1FA 81.2(16) . 2_776 ?
O6 K9A H1FC 28.6(15) . 2_776 ?
O20 K9A O6 56.1(4) . . ?
O20 K9A K9A 110.5(7) . 2_776 ?
O20 K9A O19 113.3(9) . . ?
O20 K9A H1FA 134.2(17) . 2_776 ?
O20 K9A H1FC 83.9(15) . 2_776 ?
O19 K9A O6 88.7(12) 2_776 . ?
O19 K9A O6 104.2(10) . . ?
O19 K9A O20 106.4(10) 2_776 . ?
O19 K9A O19 15.7(12) 2_776 . ?
C1D K9A O6 75.8(10) 2_776 . ?
C1D K9A O20 118.3(11) 2_776 . ?
C1D K9A O19 41.7(10) 2_776 . ?
C1F K9A O6 57.2(14) 2_776 . ?
C1F K9A O20 113.4(16) 2_776 . ?
C1F K9A O19 82.3(12) 2_776 . ?
C1G O1I K8 154.6(14) . . ?
K9A O19 K9A 164.3(12) 2_776 . ?
O19 O19 K9A 38(3) 2_776 . ?
O19 O19 C1D 122(4) 2_776 . ?
C1D O19 K9A 107.7(14) . . ?
C1D O19 K9A 54.0(11) 2_776 . ?
K3 O31A H31F 115.8 . . ?
K3 O31A H31G 115.6 . . ?
H31F O31A H31G 98.4 . . ?
O19 C1D C1E 124.0(10) . . ?
O19 C1D C1F 123.3(10) . . ?
C1E C1D C1F 112.8(9) . . ?
C1D C1E H1EA 109.5 . . ?
C1D C1E H1EB 109.5 . . ?
C1D C1E H1EC 109.5 . . ?
H1EA C1E H1EB 109.5 . . ?
H1EA C1E H1EC 109.5 . . ?
H1EB C1E H1EC 109.5 . . ?
K9A C1F H1FA 79.7 2_776 . ?
K9A C1F H1FB 159.9 2_776 . ?
K9A C1F H1FC 50.5 2_776 . ?
C1D C1F H1FA 109.5 . . ?
C1D C1F H1FB 109.5 . . ?
C1D C1F H1FC 109.5 . . ?
H1FA C1F H1FB 109.5 . . ?
H1FA C1F H1FC 109.5 . . ?
H1FB C1F H1FC 109.5 . . ?
O1I C1G C1J 122.7(17) . . ?
O1I C1G C1K 120.5(16) . . ?
C1K C1G C1J 117(2) . . ?
C1G C1J H1JA 109.5 . . ?
C1G C1J H1JB 109.5 . . ?
C1G C1J H1JC 109.5 . . ?
H1JA C1J H1JB 109.5 . . ?
H1JA C1J H1JC 109.5 . . ?
H1JB C1J H1JC 109.5 . . ?
C1G C1K H1KA 109.5 . . ?
C1G C1K H1KB 109.5 . . ?
C1G C1K H1KC 109.5 . . ?
H1KA C1K H1KB 109.5 . . ?
H1KA C1K H1KC 109.5 . . ?
H1KB C1K H1KC 109.5 . . ?
O13 C37 C38 122.3(5) . . ?
O13 C37 C39 120.5(5) . . ?
C38 C37 C39 117.2(5) . . ?
C37 C38 H38A 109.5 . . ?
C37 C38 H38B 109.5 . . ?
C37 C38 H38C 109.5 . . ?
H38A C38 H38B 109.5 . . ?
H38A C38 H38C 109.5 . . ?
H38B C38 H38C 109.5 . . ?
C37 C39 H39A 109.5 . . ?
C37 C39 H39B 109.5 . . ?
C37 C39 H39C 109.5 . . ?
H39A C39 H39B 109.5 . . ?
H39A C39 H39C 109.5 . . ?
H39B C39 H39C 109.5 . . ?
O2 K2C O9 75.79(9) . . ?
O4C K2D K1 39.28(7) . . ?
O25 K2D K1 125.2(3) . . ?
O25 K2D O4C 111.5(3) . . ?
O2A K2D K1 134.32(17) . . ?
O2A K2D O4C 111.58(17) . . ?
O2A K2D O25 95.6(3) . . ?
K2 O42 H42D 126.3 . . ?
K2 O42 H42E 92.5 . . ?
H42D O42 H42E 98.2 . . ?
K1 O2C H2CA 111.8 . . ?
K1 O2C H2CB 112.5 . . ?
H2CA O2C H2CB 101.6 . . ?
O11 C46 C47 120.4(5) . . ?
O11 C46 C48 121.2(4) . . ?
C47 C46 C48 118.4(5) . . ?
C46 C47 H47A 109.5 . . ?
C46 C47 H47B 109.5 . . ?
C46 C47 H47C 109.5 . . ?
H47A C47 H47B 109.5 . . ?
H47A C47 H47C 109.5 . . ?
H47B C47 H47C 109.5 . . ?
C46 C48 H48A 109.5 . . ?
C46 C48 H48B 109.5 . . ?
C46 C48 H48C 109.5 . . ?
H48A C48 H48B 109.5 . . ?
H48A C48 H48C 109.5 . . ?
H48B C48 H48C 109.5 . . ?
H43C C43 H43D 109.5 . . ?
H43C C43 H43E 109.5 . . ?
H43D C43 H43E 109.5 . . ?
C44 C43 H43C 109.5 . . ?
C44 C43 H43D 109.5 . . ?
C44 C43 H43E 109.5 . . ?
O22 C44 C43 121.3(15) . . ?
O22 C44 C45 114.1(13) . . ?
C43 C44 C45 123.8(13) . . ?
C44 C45 H45A 109.5 . . ?
C44 C45 H45B 109.5 . . ?
C44 C45 H45C 109.5 . . ?
H45A C45 H45B 109.5 . . ?
H45A C45 H45C 109.5 . . ?
H45B C45 H45C 109.5 . . ?
K5 O38 H38 141(2) . . ?
C51 O38 K5 110.7(7) . . ?
C51 O38 H38 108.1(19) . . ?
K5 C51 H51A 77.3 . . ?
K5 C51 H51B 155.5 . . ?
K5 C51 H51C 89.2 . . ?
O38 C51 K5 47.5(6) . . ?
O38 C51 H51A 109.5 . . ?
O38 C51 H51B 109.5 . . ?
O38 C51 H51C 109.5 . . ?
H51A C51 H51B 109.5 . . ?
H51A C51 H51C 109.5 . . ?
H51B C51 H51C 109.5 . . ?
O1F C1M C1N 117.2(12) . . ?
O1F C1M C1O 125.7(13) . . ?
C1O C1M C1N 117.0(14) . . ?
C1M C1N H1NA 109.5 . . ?
C1M C1N H1NB 109.5 . . ?
C1M C1N H1NC 109.5 . . ?
H1NA C1N H1NB 109.5 . . ?
H1NA C1N H1NC 109.5 . . ?
H1NB C1N H1NC 109.5 . . ?
C1M C1O H1OA 109.5 . . ?
C1M C1O H1OB 109.5 . . ?
C1M C1O H1OC 109.5 . . ?
H1OA C1O H1OB 109.5 . . ?
H1OA C1O H1OC 109.5 . . ?
H1OB C1O H1OC 109.5 . . ?
O1E C1H C1I 125.4(15) . . ?
O1E C1H C1L 119.6(15) . . ?
C1L C1H C1I 114.9(18) . . ?
C1H C1I H1IA 109.5 . . ?
C1H C1I H1IB 109.5 . . ?
C1H C1I H1IC 109.5 . . ?
H1IA C1I H1IB 109.5 . . ?
H1IA C1I H1IC 109.5 . . ?
H1IB C1I H1IC 109.5 . . ?
C1H C1L H1LA 109.5 . . ?
C1H C1L H1LB 109.5 . . ?
C1H C1L H1LC 109.5 . . ?
H1LA C1L H1LB 109.5 . . ?
H1LA C1L H1LC 109.5 . . ?
H1LB C1L H1LC 109.5 . . ?
C1 K9B C24 54.75(16) 2_776 2_776 ?
K2 O43 H43A 116.6 . . ?
K2 O43 H43B 117.8 . . ?
H43A O43 H43B 96.6 . . ?
K5 O1G H1G 100.2 . . ?
C1P O1G K5 125.7(4) . . ?
C1P O1G H1G 109.5 . . ?
C1Q O1G H1GA 109.5 . . ?
O1G C1P H1PA 109.5 . . ?
O1G C1P H1PB 109.5 . . ?
O1G C1P H1PC 109.5 . . ?
H1PA C1P H1PB 109.5 . . ?
H1PA C1P H1PC 109.5 . . ?
H1PB C1P H1PC 109.5 . . ?
O1G C1Q H1QA 109.5 . . ?
O1G C1Q H1QB 109.5 . . ?
O1G C1Q H1QC 109.5 . . ?
H1QA C1Q H1QB 109.5 . . ?
H1QA C1Q H1QC 109.5 . . ?
H1QB C1Q H1QC 109.5 . . ?
K6 O18A H18C 109.5 . . ?
K6 O18A H18D 109.6 . . ?
H18C O18A H18D 104.3 . . ?
H1HA O1H H1HB 104.5 . . ?
H32A O32 H32B 104.5 . . ?
H44A O44 H44B 104.5 . . ?

loop_
_geom_torsion_atom_site_label_1
_geom_torsion_atom_site_label_2
_geom_torsion_atom_site_label_3
_geom_torsion_atom_site_label_4
_geom_torsion
_geom_torsion_site_symmetry_1
_geom_torsion_site_symmetry_2
_geom_torsion_site_symmetry_3
_geom_torsion_site_symmetry_4
_geom_torsion_publ_flag
Ga1 O1 C10 C9 -166.8(2) . . . . ?
Ga1 O1 C10 C11 13.0(3) . . . . ?
Ga1 O2 C11 C10 -12.9(3) . . . . ?
Ga1 O2 C11 C12 167.0(3) . . . . ?
Ga1 O3B C18B C17B 171.4(2) . . . . ?
Ga1 O3B C18B C19B -9.4(3) . . . . ?
Ga1 O4B C19B C18B 12.0(3) . . . . ?
Ga1 O4B C19B C20B -167.4(3) . . . . ?
Ga2 O1A C10A K1 -100.46(14) . . . 2_676 ?
Ga2 O1A C10A C9A 170.1(2) . . . . ?
Ga2 O1A C10A C11A -11.4(3) . . . . ?
Ga2 O3C C18C C17C 178.2(2) . . . . ?
Ga2 O3C C18C C19C -1.0(3) . . . . ?
Ga2 O4C C19C C18C -0.8(3) . . . . ?
Ga2 O4C C19C C20C 179.3(3) . . . . ?
Ga2 O39 C11A K1 98.07(16) . . . 2_676 ?
Ga2 O39 C11A C10A 7.3(3) . . . . ?
Ga2 O39 C11A C12A -174.0(2) . . . . ?
Ga3 O3 C18 C17 -166.3(2) . . . . ?
Ga3 O3 C18 C19 13.0(3) . . . . ?
Ga3 O4 C19 C18 -14.0(3) . . . . ?
Ga3 O4 C19 C20 165.5(2) . . . . ?
Ga3 O5B C26B C25B 170.3(2) . . . . ?
Ga3 O5B C26B C27B -9.3(3) . . . . ?
Ga3 O6B C27B C26B 10.3(3) . . . . ?
Ga3 O6B C27B C28B -168.2(2) . . . . ?
Ga4 O3A C18A K4 -100.18(13) . . . 2_667 ?
Ga4 O3A C18A C17A 168.5(2) . . . . ?
Ga4 O3A C18A C19A -12.5(3) . . . . ?
Ga4 O4A C19A K4 98.04(15) . . . 2_667 ?
Ga4 O4A C19A C18A 7.1(3) . . . . ?
Ga4 O4A C19A C20A -172.9(2) . . . . ?
Ga4 O5C C26C C25C 179.4(2) . . . . ?
Ga4 O5C C26C C27C 0.3(3) . . . . ?
Ga4 O6C C27C K4 -110.34(17) . . . . ?
Ga4 O6C C27C C26C -2.1(3) . . . . ?
Ga4 O6C C27C C28C 177.0(2) . . . . ?
Ga5 O1B C10B C9B 176.2(2) . . . . ?
Ga5 O1B C10B C11B -4.0(3) . . . . ?
Ga5 O5 C26 C25 -168.9(3) . . . . ?
Ga5 O5 C26 C27 11.2(3) . . . . ?
Ga5 O6 C27 C26 -11.6(4) . . . . ?
Ga5 O6 C27 C28 166.9(3) . . . . ?
Ga5 O20 C11B C10B 5.8(3) . . . . ?
Ga5 O20 C11B C12B -174.6(3) . . . . ?
Ga6 O1C C10C C9C 178.3(2) . . . . ?
Ga6 O1C C10C C11C -0.3(3) . . . . ?
Ga6 O5A C26A C25A 169.8(2) . . . . ?
Ga6 O5A C26A C27A -11.5(3) . . . . ?
Ga6 O6A C27A K7 100.10(17) . . . 2_766 ?
Ga6 O6A C27A C26A 6.1(3) . . . . ?
Ga6 O6A C27A C28A -173.9(3) . . . . ?
Ga6 O30 C11C C10C -0.2(3) . . . . ?
Ga6 O30 C11C C12C 179.4(3) . . . . ?
K1 Ga2 O39 C11A -173.8(2) . . . . ?
K1 O4C C19C C18C 108.4(2) . . . . ?
K1 O4C C19C C20C -71.5(3) . . . . ?
K1 O39 C11A K1 -71.4(3) . . . 2_676 ?
K1 O39 C11A C10A -162.2(2) . . . . ?
K1 O39 C11A C12A 16.5(5) . . . . ?
K1 N1B N2B N3B -174.3(2) 2_676 . . . ?
K1 N1B C7B C2B -155.5(7) 2_676 . . . ?
K1 N1B C7B C8B 24.4(9) 2_676 . . . ?
K1 N2B N3B C8B -166.6(3) 2_676 . . . ?
K1 N2B N3B C9B 12.2(6) 2_676 . . . ?
K1 C9A C10A O1A 111.8(3) 2_676 . . . ?
K1 C9A C10A C11A -66.7(2) 2_676 . . . ?
K1 C9A C14A C13A 69.7(3) 2_676 . . . ?
K1 C10A C11A O39 116.4(2) 2_676 . . . ?
K1 C10A C11A C12A -62.3(3) 2_676 . . . ?
K1 C11A C12A C13A -67.6(3) 2_676 . . . ?
K1 C12A C13A C14A -72.2(3) 2_676 . . . ?
K1 C13A C14A C9A -73.2(3) 2_676 . . . ?
K3 O2 C11 C10 98.7(3) . . . . ?
K3 O2 C11 C12 -81.4(4) . . . . ?
K3 O4B C19B C18B -115.1(2) . . . . ?
K3 O4B C19B C20B 65.4(4) . . . . ?
K3 O7 C05Y C064 138.0(3) . . . . ?
K3 O7 C05Y C064 -35.4(5) 2_677 . . . ?
K3 O7 C05Y C067 143.9(3) 2_677 . . . ?
K3 O7 C05Y C067 -42.8(5) . . . . ?
K4 Ga4 O4A C19A -178.4(2) . . . . ?
K4 Ga4 O5C C26C -45.31(17) . . . . ?
K4 O4A C19A K4 -79.4(3) . . . 2_667 ?
K4 O4A C19A C18A -170.3(2) . . . . ?
K4 O4A C19A C20A 9.7(5) . . . . ?
K4 O6C C27C C26C 108.3(2) . . . . ?
K4 O6C C27C C28C -72.6(3) . . . . ?
K4 N4B N5B N6B -172.3(2) 2_667 . . . ?
K4 N4B C15B C4B -154.4(6) 2_667 . . . ?
K4 N4B C15B C16B 25.5(8) 2_667 . . . ?
K4 N5B N6B C16B -163.7(3) 2_667 . . . ?
K4 N5B N6B C17B 17.7(5) 2_667 . . . ?
K4 C17A C18A O3A 111.7(2) 2_667 . . . ?
K4 C17A C18A C19A -67.3(2) 2_667 . . . ?
K4 C17A C22A C21A 67.9(3) 2_667 . . . ?
K4 C18A C19A O4A 115.8(2) 2_667 . . . ?
K4 C18A C19A C20A -64.2(2) 2_667 . . . ?
K4 C19A C20A C21A -68.6(3) 2_667 . . . ?
K4 C20A C21A C22A -72.3(3) 2_667 . . . ?
K4 C21A C22A C17A -71.0(3) 2_667 . . . ?
K4 C27C C28C C29C 136.5(3) . . . . ?
K6 O4 C19 C18 98.7(2) . . . . ?
K6 O4 C19 C20 -81.9(3) . . . . ?
K6 O6B C27B C26B -110.8(2) . . . . ?
K6 O6B C27B C28B 70.7(3) . . . . ?
K6 O12 C41 C40 -33.5(5) 2_767 . . . ?
K6 O12 C41 C40 139.9(3) . . . . ?
K6 O12 C41 C42 145.1(3) 2_767 . . . ?
K6 O12 C41 C42 -41.4(5) . . . . ?
K7 O6A C27A K7 -74.6(3) . . . 2_766 ?
K7 O6A C27A C26A -168.6(2) . . . . ?
K7 O6A C27A C28A 11.4(5) . . . . ?
K7 O30 C11C C10C 109.9(2) . . . . ?
K7 O30 C11C C12C -70.5(3) . . . . ?
K7 N7B N8B N9B -172.3(3) 2_766 . . . ?
K7 N7B C23B C6B -157.0(5) 2_766 . . . ?
K7 N7B C23B C24B 22.4(8) 2_766 . . . ?
K7 N8B N9B C24B -165.0(3) 2_766 . . . ?
K7 N8B N9B C25B 14.1(5) 2_766 . . . ?
K7 C27A C28A C29A -69.2(3) 2_766 . . . ?
K7 C28A C29A C30A -75.6(3) 2_766 . . . ?
K7 C29A C30A C25A -74.0(3) 2_766 . . . ?
K8 O20 C11B C10B 115.9(2) . . . . ?
K8 O20 C11B C12B -64.4(3) . . . . ?
K8 O30 C11C C10C -122.3(2) . . . . ?
K8 O30 C11C C12C 57.3(3) . . . . ?
K8 O15 C32 C31 -23.1(18) . . . . ?
K8 O15 C32 C33 142.7(9) . . . . ?
K8 O1I C1G C1J 85(3) . . . . ?
K8 O1I C1G C1K -96(3) . . . . ?
O1 Ga1 O1D Ga2 90.94(16) . . . . ?
O1 C10 C11 O2 0.1(4) . . . . ?
O1 C10 C11 C12 -179.8(3) . . . . ?
O1A Ga2 O39 K1 163.05(9) . . . . ?
O1A Ga2 O39 C11A -10.75(19) . . . . ?
O1A C10A C11A K1 -113.4(2) . . . 2_676 ?
O1A C10A C11A O39 3.0(4) . . . . ?
O1A C10A C11A C12A -175.7(3) . . . . ?
O1B C10B C11B O20 -1.3(4) . . . . ?
O1B C10B C11B C12B 179.0(3) . . . . ?
O1C Ga6 O6A K7 80.62(11) . . . . ?
O1C Ga6 O6A C27A -96.0(2) . . . . ?
O1C C10C C11C O30 0.4(4) . . . . ?
O1C C10C C11C C12C -179.3(3) . . . . ?
O1D Ga2 O39 K1 -102.98(9) . . . . ?
O1D Ga2 O39 C11A 83.23(19) . . . . ?
O2 Ga1 O1D Ga2 179.27(15) . . . . ?
O2 C11 C12 C13 -178.2(3) . . . . ?
O2D Ga4 O4A K4 -98.93(9) . . . . ?
O2D Ga4 O4A C19A 82.63(18) . . . . ?
O2D Ga4 O5C C26C 87.29(18) . . . . ?
O3 Ga3 O2D Ga4 92.60(15) . . . . ?
O3 C18 C19 O4 0.9(4) . . . . ?
O3 C18 C19 C20 -178.6(3) . . . . ?
O3A Ga4 O4A K4 167.31(9) . . . . ?
O3A Ga4 O4A C19A -11.13(17) . . . . ?
O3A Ga4 O5C C26C -177.23(17) . . . . ?
O3A C18A C19A K4 -111.8(2) . . . 2_667 ?
O3A C18A C19A O4A 3.9(3) . . . . ?
O3A C18A C19A C20A -176.0(2) . . . . ?
O3B Ga1 O1D Ga2 -3.67(17) . . . . ?
O3B C18B C19B O4B -1.9(4) . . . . ?
O3B C18B C19B C20B 177.6(3) . . . . ?
O3C Ga2 O39 K1 78.06(10) . . . . ?
O3C Ga2 O39 C11A -95.73(19) . . . . ?
O3C C18C C19C O4C 1.2(4) . . . . ?
O3C C18C C19C C20C -178.9(3) . . . . ?
O3D Ga5 O1B C10B -91.24(19) . . . . ?
O3D Ga6 O1C C10C 90.26(19) . . . . ?
O3D Ga6 O6A K7 -98.99(10) . . . . ?
O3D Ga6 O6A C27A 84.4(2) . . . . ?
O4 Ga3 O2D Ga4 -179.69(14) . . . . ?
O4 C19 C20 C21 -178.6(3) . . . . ?
O4A Ga4 O5C C26C -92.44(18) . . . . ?
O4A C19A C20A K4 -113.3(2) . . . 2_667 ?
O4A C19A C20A C21A 178.1(3) . . . . ?
O4B Ga1 O1D Ga2 -91.76(16) . . . . ?
O4B C19B C20B C21B -179.3(3) . . . . ?
O4C Ga2 O39 K1 -8.45(9) . . . . ?
O4C Ga2 O39 C11A 177.76(19) . . . . ?
O4C C19C C20C C21C 178.8(3) . . . . ?
O5 Ga5 O1B C10B 162.30(19) . . . . ?
O5 C26 C27 O6 0.4(4) . . . . ?
O5 C26 C27 C28 -178.2(3) . . . . ?
O5A Ga6 O1C C10C -173.54(18) . . . . ?
O5A Ga6 O6A K7 166.75(10) . . . . ?
O5A Ga6 O6A C27A -9.8(2) . . . . ?
O5A C26A C27A K7 -113.6(2) . . . 2_766 ?
O5A C26A C27A O6A 3.9(4) . . . . ?
O5A C26A C27A C28A -176.1(3) . . . . ?
O5B Ga3 O2D Ga4 -2.19(16) . . . . ?
O5B C26B C27B O6B -0.8(3) . . . . ?
O5B C26B C27B C28B 177.8(2) . . . . ?
O5C Ga4 O4A K4 80.86(10) . . . . ?
O5C Ga4 O4A C19A -97.58(18) . . . . ?
O5C C26C C27C K4 51.7(3) . . . . ?
O5C C26C C27C O6C 1.2(3) . . . . ?
O5C C26C C27C C28C -177.9(3) . . . . ?
O6 Ga5 O1B C10B 80.8(4) . . . . ?
O6 C27 C28 C29 -178.2(4) . . . . ?
O6A Ga6 O1C C10C -89.28(19) . . . . ?
O6A C27A C28A K7 -112.4(3) . . . 2_766 ?
O6A C27A C28A C29A 178.4(3) . . . . ?
O6B Ga3 O2D Ga4 -90.67(15) . . . . ?
O6B C27B C28B C29B 179.8(3) . . . . ?
O6C Ga4 O4A K4 -6.14(9) . . . . ?
O6C Ga4 O4A C19A 175.42(17) . . . . ?
O6C Ga4 O5C C26C -1.17(17) . . . . ?
O6C C27C C28C C29C 179.9(3) . . . . ?
O20 Ga5 O1B C10B 5.69(19) . . . . ?
O20 C11B C12B C13B -178.8(3) . . . . ?
O30 Ga6 O1C C10C 0.17(18) . . . . ?
O30 Ga6 O6A K7 -5.59(10) . . . . ?
O30 Ga6 O6A C27A 177.8(2) . . . . ?
O30 C11C C12C C13C 179.7(3) . . . . ?
O39 C11A C12A K1 -113.3(3) . . . 2_676 ?
O39 C11A C12A C13A 179.1(3) . . . . ?
N1 N2 N3 C8 -0.6(4) . . . . ?
N1 N2 N3 C9 174.0(3) . . . . ?
N1 C7 C8 N3 -1.4(4) . . . . ?
N1A N2A N3A C8A 0.5(3) . . . . ?
N1A N2A N3A C9A -174.1(3) . . . . ?
N1A C7A C8A N3A 0.5(3) . . . . ?
N1B N2B N3B C8B 0.1(3) . . . . ?
N1B N2B N3B C9B 178.9(2) . . . . ?
N1B C7B C8B N3B -0.3(3) . . . . ?
N1C N2C N3C C8C 0.3(3) . . . . ?
N1C N2C N3C C9C 177.6(3) . . . . ?
N1C C7C C8C N3C 0.0(3) . . . . ?
N2 N1 C7 C2 -178.9(3) . . . . ?
N2 N1 C7 C8 1.0(4) . . . . ?
N2 N3 C8 C7 1.2(4) . . . . ?
N2 N3 C9 C10 139.1(3) . . . . ?
N2 N3 C9 C14 -44.1(4) . . . . ?
N2A N1A C7A C2A 172.7(3) . . . . ?
N2A N1A C7A C8A -0.2(3) . . . . ?
N2A N3A C8A C7A -0.6(3) . . . . ?
N2A N3A C9A K1 70.9(3) . . . 2_676 ?
N2A N3A C9A C10A 165.0(3) . . . . ?
N2A N3A C9A C14A -12.8(4) . . . . ?
N2B N1B C7B C2B -179.5(2) . . . . ?
N2B N1B C7B C8B 0.4(3) . . . . ?
N2B N3B C8B C7B 0.1(3) . . . . ?
N2B N3B C9B C10B 144.9(3) . . . . ?
N2B N3B C9B C14B -35.2(4) . . . . ?
N2C N1C C7C C2C 179.5(3) . . . . ?
N2C N1C C7C C8C 0.2(3) . . . . ?
N2C N3C C8C C7C -0.2(3) . . . . ?
N2C N3C C9C C10C 139.0(3) . . . . ?
N2C N3C C9C C14C -42.5(4) . . . . ?
N3 C9 C10 O1 -5.0(5) . . . . ?
N3 C9 C10 C11 175.2(3) . . . . ?
N3 C9 C14 C13 -175.5(3) . . . . ?
N3A C9A C10A K1 -113.0(2) . . . 2_676 ?
N3A C9A C10A O1A -1.2(4) . . . . ?
N3A C9A C10A C11A -179.7(2) . . . . ?
N3A C9A C14A K1 108.5(2) . . . 2_676 ?
N3A C9A C14A C13A 178.2(3) . . . . ?
N3B C9B C10B O1B 0.6(4) . . . . ?
N3B C9B C10B C11B -179.2(3) . . . . ?
N3B C9B C14B C13B 179.9(3) . . . . ?
N3C C9C C10C O1C -2.3(4) . . . . ?
N3C C9C C10C C11C 176.3(3) . . . . ?
N3C C9C C14C C13C -177.6(3) . . . . ?
N4 N5 N6 C16 -0.4(4) . . . . ?
N4 N5 N6 C17 173.6(3) . . . . ?
N4 C15 C16 N6 -0.5(3) . . . . ?
N4A N5A N6A C16A 0.3(3) . . . . ?
N4A N5A N6A C17A -173.9(2) . . . . ?
N4A C15A C16A N6A 0.7(3) . . . . ?
N4B N5B N6B C16B -0.4(3) . . . . ?
N4B N5B N6B C17B -178.9(2) . . . . ?
N4B C15B C16B N6B -0.4(3) . . . . ?
N4C N5C N6C C16C -0.2(3) . . . . ?
N4C N5C N6C C17C 176.2(3) . . . . ?
N4C C15C C16C N6C -0.5(3) . . . . ?
N5 N4 C15 C4 178.9(3) . . . . ?
N5 N4 C15 C16 0.3(4) . . . . ?
N5 N6 C16 C15 0.6(3) . . . . ?
N5 N6 C17 C18 145.3(3) . . . . ?
N5 N6 C17 C22 -38.4(4) . . . . ?
N5A N4A C15A C4A 172.4(3) . . . . ?
N5A N4A C15A C16A -0.5(3) . . . . ?
N5A N6A C16A C15A -0.6(3) . . . . ?
N5A N6A C17A K4 76.7(3) . . . 2_667 ?
N5A N6A C17A C18A 169.2(3) . . . . ?
N5A N6A C17A C22A -9.3(4) . . . . ?
N5B N4B C15B C4B -179.7(2) . . . . ?
N5B N4B C15B C16B 0.2(3) . . . . ?
N5B N6B C16B C15B 0.5(3) . . . . ?
N5B N6B C17B C18B 144.2(3) . . . . ?
N5B N6B C17B C22B -34.9(4) . . . . ?
N5C N4C C15C C4C 179.1(3) . . . . ?
N5C N4C C15C C16C 0.4(3) . . . . ?
N5C N6C C16C C15C 0.4(3) . . . . ?
N5C N6C C17C C18C 140.1(3) . . . . ?
N5C N6C C17C C22C -40.8(4) . . . . ?
N6 C17 C18 O3 -6.3(4) . . . . ?
N6 C17 C18 C19 174.4(3) . . . . ?
N6 C17 C22 C21 -174.9(3) . . . . ?
N6A C17A C18A K4 -113.4(2) . . . 2_667 ?
N6A C17A C18A O3A -1.7(4) . . . . ?
N6A C17A C18A C19A 179.3(2) . . . . ?
N6A C17A C22A K4 110.8(2) . . . 2_667 ?
N6A C17A C22A C21A 178.7(3) . . . . ?
N6B C17B C18B O3B 3.3(4) . . . . ?
N6B C17B C18B C19B -175.9(2) . . . . ?
N6B C17B C22B C21B 177.8(3) . . . . ?
N6C C17C C18C O3C -1.6(4) . . . . ?
N6C C17C C18C C19C 177.6(2) . . . . ?
N6C C17C C22C C21C -178.8(3) . . . . ?
N7 N8 N9 C24 -0.5(4) . . . . ?
N7 N8 N9 C25 171.3(3) . . . . ?
N7 C23 C24 N9 -0.6(4) . . . . ?
N7 C23 C24 K9B -123.7(3) . . . 2_776 ?
N7A N8A N9A C24A 0.6(3) . . . . ?
N7A N8A N9A C25A -174.8(2) . . . . ?
N7A C23A C24A N9A 0.7(3) . . . . ?
N7B N8B N9B C24B -0.4(3) . . . . ?
N7B N8B N9B C25B 178.7(2) . . . . ?
N7B C23B C24B N9B -0.4(3) . . . . ?
N7C N8C N9C C24C 0.3(3) . . . . ?
N7C N8C N9C C25C 176.4(2) . . . . ?
N7C C23C C24C N9C 0.2(3) . . . . ?
N8 N7 C23 C6 -179.7(3) . . . . ?
N8 N7 C23 C24 0.3(4) . . . . ?
N8 N9 C24 C23 0.7(4) . . . . ?
N8 N9 C24 K9B 106.7(4) . . . 2_776 ?
N8 N9 C25 C26 145.9(3) . . . . ?
N8 N9 C25 C30 -36.4(5) . . . . ?
N8A N7A C23A C6A 172.6(2) . . . . ?
N8A N7A C23A C24A -0.4(3) . . . . ?
N8A N9A C24A C23A -0.8(3) . . . . ?
N8A N9A C25A C26A 172.1(3) . . . . ?
N8A N9A C25A C30A -7.0(4) . . . . ?
N8B N7B C23B C6B -179.3(2) . . . . ?
N8B N7B C23B C24B 0.2(3) . . . . ?
N8B N9B C24B C23B 0.5(3) . . . . ?
N8B N9B C25B C26B 147.3(3) . . . . ?
N8B N9B C25B C30B -33.0(4) . . . . ?
N8C N7C C23C C6C 178.3(3) . . . . ?
N8C N7C C23C C24C 0.0(4) . . . . ?
N8C N9C C24C C23C -0.3(3) . . . . ?
N8C N9C C25C C26C 146.3(3) . . . . ?
N8C N9C C25C C30C -34.6(4) . . . . ?
N9 C25 C26 O5 -5.2(5) . . . . ?
N9 C25 C26 C27 174.7(3) . . . . ?
N9 C25 C30 C29 -175.9(3) . . . . ?
N9A C25A C26A O5A -2.3(4) . . . . ?
N9A C25A C26A C27A 178.9(3) . . . . ?
N9A C25A C30A K7 111.2(2) . . . 2_766 ?
N9A C25A C30A C29A 179.2(3) . . . . ?
N9B C25B C26B O5B 1.5(4) . . . . ?
N9B C25B C26B C27B -178.9(2) . . . . ?
N9B C25B C30B C29B 179.7(3) . . . . ?
N9C C25C C26C O5C -3.3(4) . . . . ?
N9C C25C C26C C27C 175.8(2) . . . . ?
N9C C25C C30C C29C -177.3(3) . . . . ?
C1 C2 C3 C4 -0.9(4) . . . . ?
C1 C2 C7 N1 -12.6(5) . . . . ?
C1 C2 C7 C8 167.5(3) . . . . ?
C1 C6 C23 N7 165.8(3) . . . . ?
C1 C6 C23 C24 -14.1(5) . . . . ?
C1A C2A C3A C4A -0.9(4) . . . . ?
C1A C2A C7A N1A -17.5(4) . . . . ?
C1A C2A C7A C8A 153.6(3) . . . . ?
C1A C6A C23A N7A 165.1(3) . . . . ?
C1A C6A C23A C24A -23.5(4) . . . . ?
C1B C2B C3B C4B 0.0(4) . . . . ?
C1B C2B C7B N1B 166.2(2) . . . . ?
C1B C2B C7B C8B -13.7(4) . . . . ?
C1B C6B C23B N7B -16.8(4) . . . . ?
C1B C6B C23B C24B 163.9(3) . . . . ?
C1C C2C C3C C4C 0.1(4) . . . . ?
C1C C2C C7C N1C 167.5(3) . . . . ?
C1C C2C C7C C8C -13.4(4) . . . . ?
C1C C6C C23C N7C -17.2(4) . . . . ?
C1C C6C C23C C24C 160.7(3) . . . . ?
C2 C1 C6 C5 -0.7(4) . . . . ?
C2 C1 C6 C23 175.9(3) . . . . ?
C2 C3 C4 C5 0.9(4) . . . . ?
C2 C3 C4 C15 -174.8(3) . . . . ?
C2 C7 C8 N3 178.5(3) . . . . ?
C2A C1A C6A C5A -0.4(4) . . . . ?
C2A C1A C6A C23A 172.4(2) . . . . ?
C2A C3A C4A C5A 1.3(4) . . . . ?
C2A C3A C4A C15A -171.2(2) . . . . ?
C2A C7A C8A N3A -171.7(3) . . . . ?
C2B C1B C6B C5B 0.8(4) . . . . ?
C2B C1B C6B C23B -178.6(2) . . . . ?
C2B C3B C4B C5B 0.3(4) . . . . ?
C2B C3B C4B C15B -179.7(2) . . . . ?
C2B C7B C8B N3B 179.6(3) . . . . ?
C2C C1C C6C C5C 0.6(4) . . . . ?
C2C C1C C6C C23C -175.8(3) . . . . ?
C2C C3C C4C C5C -0.1(4) . . . . ?
C2C C3C C4C C15C 176.9(2) . . . . ?
C2C C7C C8C N3C -179.2(3) . . . . ?
C3 C2 C7 N1 170.7(3) . . . . ?
C3 C2 C7 C8 -9.1(5) . . . . ?
C3 C4 C5 C6 -0.8(4) . . . . ?
C3 C4 C15 N4 -15.2(4) . . . . ?
C3 C4 C15 C16 163.2(3) . . . . ?
C3A C2A C7A N1A 169.5(3) . . . . ?
C3A C2A C7A C8A -19.4(4) . . . . ?
C3A C4A C5A C6A -1.3(4) . . . . ?
C3A C4A C15A N4A -23.2(4) . . . . ?
C3A C4A C15A C16A 148.2(3) . . . . ?
C3B C2B C7B N1B -14.4(4) . . . . ?
C3B C2B C7B C8B 165.7(3) . . . . ?
C3B C4B C5B C6B 0.0(4) . . . . ?
C3B C4B C15B N4B 164.3(2) . . . . ?
C3B C4B C15B C16B -15.6(4) . . . . ?
C3C C2C C7C N1C -16.0(4) . . . . ?
C3C C2C C7C C8C 163.2(3) . . . . ?
C3C C4C C5C C6C 0.3(4) . . . . ?
C3C C4C C15C N4C 167.5(3) . . . . ?
C3C C4C C15C C16C -14.0(4) . . . . ?
C4 C5 C6 C1 0.7(4) . . . . ?
C4 C5 C6 C23 -175.9(3) . . . . ?
C4 C15 C16 N6 -179.1(3) . . . . ?
C4A C5A C6A C1A 0.8(4) . . . . ?
C4A C5A C6A C23A -172.1(2) . . . . ?
C4A C15A C16A N6A -171.8(2) . . . . ?
C4B C5B C6B C1B -0.5(4) . . . . ?
C4B C5B C6B C23B 178.9(2) . . . . ?
C4B C15B C16B N6B 179.5(3) . . . . ?
C4C C5C C6C C1C -0.5(4) . . . . ?
C4C C5C C6C C23C 175.9(2) . . . . ?
C4C C15C C16C N6C -179.1(3) . . . . ?
C5 C4 C15 N4 169.2(3) . . . . ?
C5 C4 C15 C16 -12.5(5) . . . . ?
C5 C6 C23 N7 -17.6(5) . . . . ?
C5 C6 C23 C24 162.5(3) . . . . ?
C5A C4A C15A N4A 164.3(3) . . . . ?
C5A C4A C15A C16A -24.3(4) . . . . ?
C5A C6A C23A N7A -22.1(4) . . . . ?
C5A C6A C23A C24A 149.3(3) . . . . ?
C5B C4B C15B N4B -15.8(4) . . . . ?
C5B C4B C15B C16B 164.3(3) . . . . ?
C5B C6B C23B N7B 163.8(2) . . . . ?
C5B C6B C23B C24B -15.5(4) . . . . ?
C5C C4C C15C N4C -15.5(4) . . . . ?
C5C C4C C15C C16C 162.9(3) . . . . ?
C5C C6C C23C N7C 166.4(3) . . . . ?
C5C C6C C23C C24C -15.7(5) . . . . ?
C6 C1 C2 C3 0.9(4) . . . . ?
C6 C1 C2 C7 -175.8(3) . . . . ?
C6 C23 C24 N9 179.4(3) . . . . ?
C6 C23 C24 K9B 56.3(4) . . . 2_776 ?
C6A C1A C2A C3A 0.4(4) . . . . ?
C6A C1A C2A C7A -172.6(2) . . . . ?
C6A C23A C24A N9A -171.6(3) . . . . ?
C6B C1B C2B C3B -0.5(4) . . . . ?
C6B C1B C2B C7B 178.8(2) . . . . ?
C6B C23B C24B N9B 179.0(3) . . . . ?
C6C C1C C2C C3C -0.3(4) . . . . ?
C6C C1C C2C C7C 176.3(3) . . . . ?
C6C C23C C24C N9C -177.9(3) . . . . ?
C7 N1 N2 N3 -0.3(4) . . . . ?
C7 C2 C3 C4 175.8(3) . . . . ?
C7A N1A N2A N3A -0.2(4) . . . . ?
C7A C2A C3A C4A 172.1(2) . . . . ?
C7B N1B N2B K1 173.97(18) . . . 2_676 ?
C7B N1B N2B N3B -0.3(3) . . . . ?
C7B C2B C3B C4B -179.4(2) . . . . ?
C7C N1C N2C N3C -0.3(3) . . . . ?
C7C C2C C3C C4C -176.5(2) . . . . ?
C8 N3 C9 C10 -47.3(5) . . . . ?
C8 N3 C9 C14 129.5(4) . . . . ?
C8A N3A C9A K1 -102.6(3) . . . 2_676 ?
C8A N3A C9A C10A -8.5(4) . . . . ?
C8A N3A C9A C14A 173.7(3) . . . . ?
C8B N3B C9B C10B -36.6(4) . . . . ?
C8B N3B C9B C14B 143.4(3) . . . . ?
C8C N3C C9C C10C -44.3(4) . . . . ?
C8C N3C C9C C14C 134.2(3) . . . . ?
C9 N3 C8 C7 -172.9(3) . . . . ?
C9 C10 C11 O2 179.9(3) . . . . ?
C9 C10 C11 C12 0.0(4) . . . . ?
C9A N3A C8A C7A 173.3(3) . . . . ?
C9A C10A C11A K1 65.2(2) . . . 2_676 ?
C9A C10A C11A O39 -178.4(2) . . . . ?
C9A C10A C11A C12A 2.9(4) . . . . ?
C9B N3B C8B C7B -178.5(3) . . . . ?
C9B C10B C11B O20 178.5(3) . . . . ?
C9B C10B C11B C12B -1.2(4) . . . . ?
C9C N3C C8C C7C -177.2(3) . . . . ?
C9C C10C C11C O30 -178.3(3) . . . . ?
C9C C10C C11C C12C 2.0(4) . . . . ?
C10 C9 C14 C13 1.2(5) . . . . ?
C10 C11 C12 C13 1.7(5) . . . . ?
C10A C9A C14A K1 -69.2(3) . . . 2_676 ?
C10A C9A C14A C13A 0.5(5) . . . . ?
C10A C11A C12A K1 65.3(3) . . . 2_676 ?
C10A C11A C12A C13A -2.3(4) . . . . ?
C10B C9B C14B C13B -0.2(5) . . . . ?
C10B C11B C12B C13B 0.8(5) . . . . ?
C10C C9C C14C C13C 0.8(5) . . . . ?
C10C C11C C12C C13C -0.7(5) . . . . ?
C11 C12 C13 C14 -2.0(6) . . . . ?
C11A C12A C13A K1 73.0(3) . . . 2_676 ?
C11A C12A C13A C14A 0.8(5) . . . . ?
C11B C12B C13B C14B -0.1(6) . . . . ?
C11C C12C C13C C14C -0.6(6) . . . . ?
C12 C13 C14 C9 0.6(6) . . . . ?
C12A C13A C14A K1 73.4(3) . . . 2_676 ?
C12A C13A C14A C9A 0.1(5) . . . . ?
C12B C13B C14B C9B -0.2(5) . . . . ?
C12C C13C C14C C9C 0.6(6) . . . . ?
C14 C9 C10 O1 178.3(3) . . . . ?
C14 C9 C10 C11 -1.4(5) . . . . ?
C14A C9A C10A K1 64.8(3) . . . 2_676 ?
C14A C9A C10A O1A 176.5(3) . . . . ?
C14A C9A C10A C11A -1.9(4) . . . . ?
C14B C9B C10B O1B -179.4(3) . . . . ?
C14B C9B C10B C11B 0.9(4) . . . . ?
C14C C9C C10C O1C 179.3(3) . . . . ?
C14C C9C C10C C11C -2.1(5) . . . . ?
C15 N4 N5 N6 0.1(4) . . . . ?
C15 C4 C5 C6 174.9(3) . . . . ?
C15A N4A N5A N6A 0.2(3) . . . . ?
C15A C4A C5A C6A 171.3(2) . . . . ?
C15B N4B N5B K4 172.41(17) . . . 2_667 ?
C15B N4B N5B N6B 0.1(3) . . . . ?
C15B C4B C5B C6B -180.0(2) . . . . ?
C15C N4C N5C N6C -0.1(3) . . . . ?
C15C C4C C5C C6C -176.7(2) . . . . ?
C16 N6 C17 C18 -41.8(4) . . . . ?
C16 N6 C17 C22 134.5(3) . . . . ?
C16A N6A C17A K4 -96.1(3) . . . 2_667 ?
C16A N6A C17A C18A -3.6(4) . . . . ?
C16A N6A C17A C22A 177.8(3) . . . . ?
C16B N6B C17B C18B -34.0(4) . . . . ?
C16B N6B C17B C22B 146.9(3) . . . . ?
C16C N6C C17C C18C -44.3(4) . . . . ?
C16C N6C C17C C22C 134.9(3) . . . . ?
C17 N6 C16 C15 -172.9(3) . . . . ?
C17 C18 C19 O4 -179.8(2) . . . . ?
C17 C18 C19 C20 0.7(4) . . . . ?
C17A N6A C16A C15A 172.8(3) . . . . ?
C17A C18A C19A K4 67.2(2) . . . 2_667 ?
C17A C18A C19A O4A -177.0(2) . . . . ?
C17A C18A C19A C20A 3.1(4) . . . . ?
C17B N6B C16B C15B 178.8(3) . . . . ?
C17B C18B C19B O4B 177.3(3) . . . . ?
C17B C18B C19B C20B -3.2(4) . . . . ?
C17C N6C C16C C15C -175.6(3) . . . . ?
C17C C18C C19C O4C -178.0(2) . . . . ?
C17C C18C C19C C20C 1.9(4) . . . . ?
C18 C17 C22 C21 1.4(5) . . . . ?
C18 C19 C20 C21 0.8(5) . . . . ?
C18A C17A C22A K4 -67.7(2) . . . 2_667 ?
C18A C17A C22A C21A 0.1(4) . . . . ?
C18A C19A C20A K4 66.6(2) . . . 2_667 ?
C18A C19A C20A C21A -2.0(4) . . . . ?
C18B C17B C22B C21B -1.3(5) . . . . ?
C18B C19B C20B C21B 1.3(5) . . . . ?
C18C C17C C22C C21C 0.4(5) . . . . ?
C18C C19C C20C C21C -1.1(5) . . . . ?
C19 C20 C21 C22 -1.3(5) . . . . ?
C19A C20A C21A K4 72.2(3) . . . 2_667 ?
C19A C20A C21A C22A -0.1(5) . . . . ?
C19B C20B C21B C22B 0.7(5) . . . . ?
C19C C20C C21C C22C 0.0(6) . . . . ?
C20 C21 C22 C17 0.2(5) . . . . ?
C20A C21A C22A K4 72.0(3) . . . 2_667 ?
C20A C21A C22A C17A 1.0(5) . . . . ?
C20B C21B C22B C17B -0.7(5) . . . . ?
C20C C21C C22C C17C 0.4(6) . . . . ?
C22 C17 C18 O3 177.5(3) . . . . ?
C22 C17 C18 C19 -1.8(4) . . . . ?
C22A C17A C18A K4 65.2(2) . . . 2_667 ?
C22A C17A C18A O3A 176.8(3) . . . . ?
C22A C17A C18A C19A -2.1(4) . . . . ?
C22B C17B C18B O3B -177.6(3) . . . . ?
C22B C17B C18B C19B 3.2(4) . . . . ?
C22C C17C C18C O3C 179.3(3) . . . . ?
C22C C17C C18C C19C -1.5(4) . . . . ?
C23 N7 N8 N9 0.1(4) . . . . ?
C23A N7A N8A N9A -0.1(3) . . . . ?
C23B N7B N8B K7 172.42(18) . . . 2_766 ?
C23B N7B N8B N9B 0.2(3) . . . . ?
C23C N7C N8C N9C -0.2(4) . . . . ?
C24 N9 C25 C26 -43.7(5) . . . . ?
C24 N9 C25 C30 134.0(4) . . . . ?
C24A N9A C25A C26A -2.2(5) . . . . ?
C24A N9A C25A C30A 178.7(3) . . . . ?
C24B N9B C25B C26B -33.7(4) . . . . ?
C24B N9B C25B C30B 146.0(3) . . . . ?
C24C N9C C25C C26C -38.4(4) . . . . ?
C24C N9C C25C C30C 140.7(3) . . . . ?
C25 N9 C24 C23 -170.5(3) . . . . ?
C25 N9 C24 K9B -64.4(4) . . . 2_776 ?
C25 C26 C27 O6 -179.6(3) . . . . ?
C25 C26 C27 C28 1.9(5) . . . . ?
C25A N9A C24A C23A 173.9(3) . . . . ?
C25A C26A C27A K7 65.3(2) . . . 2_766 ?
C25A C26A C27A O6A -177.2(3) . . . . ?
C25A C26A C27A C28A 2.8(4) . . . . ?
C25B N9B C24B C23B -178.6(2) . . . . ?
C25B C26B C27B O6B 179.6(2) . . . . ?
C25B C26B C27B C28B -1.8(4) . . . . ?
C25C N9C C24C C23C -176.0(3) . . . . ?
C25C C26C C27C K4 -127.4(2) . . . . ?
C25C C26C C27C O6C -178.0(2) . . . . ?
C25C C26C C27C C28C 2.9(4) . . . . ?
C26 C25 C30 C29 1.8(6) . . . . ?
C26 C27 C28 C29 0.3(6) . . . . ?
C26A C25A C30A K7 -67.8(3) . . . 2_766 ?
C26A C25A C30A C29A 0.1(5) . . . . ?
C26A C27A C28A K7 67.6(3) . . . 2_766 ?
C26A C27A C28A C29A -1.6(5) . . . . ?
C26B C25B C30B C29B -0.7(4) . . . . ?
C26B C27B C28B C29B 1.3(4) . . . . ?
C26C C25C C30C C29C 1.8(5) . . . . ?
C26C C27C C28C C29C -1.1(5) . . . . ?
C27 C28 C29 C30 -1.5(6) . . . . ?
C27A C28A C29A K7 75.2(3) . . . 2_766 ?
C27A C28A C29A C30A -0.4(5) . . . . ?
C27B C28B C29B C30B -0.5(5) . . . . ?
C27C C28C C29C C30C -0.5(5) . . . . ?
C28 C29 C30 C25 0.5(6) . . . . ?
C28A C29A C30A K7 75.1(3) . . . 2_766 ?
C28A C29A C30A C25A 1.1(5) . . . . ?
C28B C29B C30B C25B 0.2(5) . . . . ?
C28C C29C C30C C25C 0.1(5) . . . . ?
C30 C25 C26 O5 177.1(3) . . . . ?
C30 C25 C26 C27 -2.9(5) . . . . ?
C30A C25A C26A O5A 176.7(3) . . . . ?
C30A C25A C26A C27A -2.0(4) . . . . ?
C30B C25B C26B O5B -178.1(2) . . . . ?
C30B C25B C26B C27B 1.5(4) . . . . ?
C30C C25C C26C O5C 177.6(3) . . . . ?
C30C C25C C26C C27C -3.3(4) . . . . ?
K2 O4B C19B C18B 112.4(2) . . . . ?
K2 O4B C19B C20B -67.1(3) . . . . ?
K2 O4C C19C C18C -124.8(2) . . . . ?
K2 O4C C19C C20C 55.3(3) . . . . ?
K9 O6 C27 C26 103.2(3) . . . . ?
K9 O6 C27 C28 -78.2(4) . . . . ?
K9 O20 C11B C10B -110.5(2) . . . . ?
K9 O20 C11B C12B 69.2(4) . . . . ?
K9 N1 N2 N3 173.3(2) 2_776 . . . ?
K9 N1 C7 C2 12.6(6) 2_776 . . . ?
K9 N1 C7 C8 -167.5(3) 2_776 . . . ?
K9 O17 C34 C35 -86(3) . . . . ?
K9 O17 C34 C36 92(3) . . . . ?
K5 O6B C27B C26B 115.0(2) . . . . ?
K5 O6B C27B C28B -63.6(3) . . . . ?
K5 O6C C27C K4 125.77(16) . . . . ?
K5 O6C C27C C26C -126.0(2) . . . . ?
K5 O6C C27C C28C 53.1(3) . . . . ?
K9A O6 C27 C26 85.8(6) . . . . ?
K9A O6 C27 C28 -95.7(6) . . . . ?
K9A O20 C11B C10B -95.7(6) . . . . ?
K9A O20 C11B C12B 84.0(7) . . . . ?
K9A O19 C1D K9A 166.3(15) . . . 2_776 ?
K9A O19 C1D O19 -127(5) 2_776 . . 2_776 ?
K9A O19 C1D O19 39(4) . . . 2_776 ?
K9A O19 C1D C1E -0.9(19) . . . . ?
K9A O19 C1D C1E -167.2(17) 2_776 . . . ?
K9A O19 C1D C1F 178.3(18) . . . . ?
K9A O19 C1D C1F 12.0(17) 2_776 . . . ?
O19 O19 C1D K9A 127(5) 2_776 . . 2_776 ?
O19 O19 C1D C1E -40(5) 2_776 . . . ?
O19 O19 C1D C1F 139(5) 2_776 . . . ?
O19 C1D C1F K9A 12(3) 2_776 . . 2_776 ?
O19 C1D C1F K9A -13.4(19) . . . 2_776 ?
C1D O19 C1D K9A 127(5) 2_776 . . 2_776 ?
C1D O19 C1D O19 -0.01(2) 2_776 . . 2_776 ?
C1D O19 C1D C1E -40(5) 2_776 . . . ?
C1D O19 C1D C1F 139(5) 2_776 . . . ?
C1E C1D C1F K9A 165.9(18) . . . 2_776 ?
K2C O2 C11 C10 -151.7(2) . . . . ?
K2C O2 C11 C12 28.2(4) . . . . ?
K2D O4C C19C C18C -146.7(2) . . . . ?
K2D O4C C19C C20C 33.4(3) . . . . ?
K9B C1 C2 C3 -135.2(4) 2_776 . . . ?
K9B C1 C2 C7 48.2(5) 2_776 . . . ?
K9B C1 C6 C5 143.6(3) 2_776 . . . ?
K9B C1 C6 C23 -39.7(4) 2_776 . . . ?

_shelx_res_file                  
;
TITL 143AM22NI_0ma.res in P-1
    143am22ni_0ma_sq.res
    created by SHELXL-2019/3 at 12:28:42 on 30-Aug-2025
REM SUMP 1 0.0001 1 6 1 7 1 8 1 11
CELL 0.71073 21.3348 21.5438 21.7803 78.682 78.712 81.95
ZERR 2 0.0004 0.0004 0.0004 0.001 0.001 0.001
LATT 1
SFAC C H Ga K N O
UNIT 289.5 310.2 12 18 72 116.1
EQIV $1 2-X,1-Y,2-Z
DFIX 3 0.1 O2A O4B O2A O2 K2 O4B K2 O1D
ISOR 0.001 0.002 O43
DFIX 1.21 O1G C1P
SIMU O1G C1P
DFIX 2.1 0.01 O43 H42e
DFIX 0.84 0.001 O44 H44a O44 H44b
SIMU 0.01 0.02 2 K2 O2A K2C
DFIX 0.84 0.01 O43 H43a O43 H43b
DANG 1.35 0.001 H44a H44b
RIGU O1G C1P
DANG 1.35 0.01 H43b H43a
DANG 2.3 0.01 H1Hb H1D
SADI O1G C1P O1G C1Q
DFIX 2.3 0.001 H44a N4C
DANG 2.3 0.01 H1Ha H1D
ISOR 0.01 0.02 O44
DFIX 2.7 0.001 N4C H44b
RIGU O17 C34 C35 C36 O19 C1D > C1F
SIMU 0.01 0.02 2 O17 C34 C35 C36 O19 C1D > C1F
RIGU O10 C06L C06O C50
ISOR 0.01 0.02 O17 C34 C36 C35
RIGU O11 > C48
SIMU 0.01 0.02 2 O10 C06L C06O C50
RIGU O17 C34 > C36
SIMU 0.01 0.02 2 O11 > C48
SIMU 0.01 0.02 2 O17 C34 > C36
RIGU O13 C37 > C39
ISOR 0.001 0.002 O17 C34 C35 C36
SIMU 0.01 0.02 2 O13 C37 > C39
ISOR 0.001 0.002 C51 O38
DANG 2.38 0.01 O19 C1E O19 C1F
EADP C1Q C1P
DFIX 1.5 0.01 C1D C1E C1D C1F
EADP K9A K9
DFIX 2.8 0.01 K9A O20
FLAT 0.05 O19 C1D > C1F
SIMU O19 C1D > C1F
RIGU O19 C1D > C1F
ISOR 0.01 0.02 K9B
ISOR 0.001 0.002 O19 C1D C1E C1F
DANG 2.5 0.01 C1E C1F
EADP K2C K2
EADP O18 O27
EADP K2D K2
RIGU O42 O2C
SIMU 0.01 0.02 2 O42 O2C
EADP O42 O2C
RIGU O12 C40 > C42
RIGU O7 C05Y C064 C067
SIMU 0.01 0.02 2 O7 C05Y C064 C067
SIMU 0.01 0.02 2 O12 C40 > C42
RIGU O15 C31 > C33
SIMU 0.01 0.02 2 O15 C31 > C33
RIGU O22 > C45
SIMU 0.01 0.02 2 O22 > C45
RIGU O38 C51
SIMU 0.01 0.02 2 O38 C51
ISOR 0.01 0.02 O36 O33
ISOR 0.01 0.02 C31 C32 O15 C33
ISOR 0.01 0.02 K1 O2C
ISOR 0.001 0.002 O24
SADI K3 O31 K3 O31A
RIGU O31 O31A
SIMU 0.01 0.02 2 O31 O31A
EADP O31 O31A
ISOR 0.01 0.02 O31 O31A
DFIX 1.21 O1I C1G
DANG 2.38 O1I C1J O1I C1K
DFIX 1.5 C1G C1J C1G C1K
SADI C1G C1J C1G C1K
SADI 0.04 C1J O1I C1K O1I
FLAT 0.05 O1I C1G > C1K
SIMU O1I C1G > C1K
RIGU O1I C1G > C1K
RIGU O15 C31 C32 C33 O1I C1G > C1K
SIMU 0.01 0.02 2 O15 C31 C32 C33 O1I C1G > C1K
DFIX 1.21 O19 C1D
DFIX 1.21 O1F C1M
DANG 2.38 O1F C1N O1F C1O
DFIX 1.5 C1M C1N C1M C1O
SADI C1M C1N C1M C1O
SADI 0.04 C1N O1F C1O O1F
FLAT 0.05 O1F C1M C1N C1O
RIGU O1F C1M C1N C1O
SIMU 0.01 0.02 2 O1F C1M C1N C1O
ISOR 0.001 0.002 O1F C1M C1N C1O
DFIX 1.21 O1E C1H
DANG 2.38 O1E C1I O1E C1L
DFIX 1.5 C1H C1I C1H C1L
SADI C1H C1I C1H C1L
SADI 0.04 C1I O1E C1L O1E
FLAT 0.05 O1E C1H C1I C1L
RIGU O1E C1H C1I C1L
SIMU 0.01 0.02 2 O1E C1H C1I C1L
ISOR 0.001 0.002 O1E C1H C1I C1L
ISOR 0.001 0.002 O40
EADP O40 O24
EADP K9B K9
DFIX 2.8 0.01 K9A O19
ISOR 0.001 0.002 O25
ISOR 0.001 0.002 O41
EADP O41 O24
SADI K5 O38 K5 O38A_$1
SADI O38 C51 O38A_$1 C51
EADP O38 O38A
SADI K6 O18 K6 O18A
DFIX 2.8 0.01 K6 O18A K6 O18
RIGU O18 O18A
SIMU 0.1 0.2 2 O18 O18A
EADP O18 O18A
SADI K9 H35a K9 H35b
SADI K6 H18a K6 H18b
DFIX 0.87 0.01 O38 H38
DANG 1.861873 0.02 C51 H38
DANG 3.445077 0.02 K5 H38
SADI K3 H31a K3 H31b
DFIX 2.1 0.01 H37b O5
EADP O43 O2A
SUMP 1 0.0001 1 6 1 7 1 8
SUMP 1 0.0001 1 10 1 9 1 2

L.S. 12 0 23
PLAN  20
SIZE 0.14 0.16 0.18
TEMP -123.15
CONF
FREE Ga6 K8
FREE Ga6 K7
FREE Ga1 K3
FREE Ga1 O2A
FREE Ga1 K2
FREE Ga2 K2
FREE Ga3 K6
FREE Ga3 K5
FREE Ga4 K5
FREE Ga5 K8
FREE Ga5 K9
FREE Ga5 K9A
FREE K7 O14
FREE K8 K7
FREE K8 C11B
FREE K8 C11C
FREE K8 O3D
FREE K1 C19C
FREE K3 K2C
FREE K3 O2A
FREE K6 K5
FREE K9B C12B
FREE K9B H12B
FREE O41 H45a
FREE K5 C27B
FREE K5 C27C
FREE K5 O2D
BIND K9A O19
FREE K9A O16
FREE K9A K8
FREE K9A C11B
FREE K9A C12B
FREE K9A C1K
FREE K9A H1Kc
FREE K9A C1D
FREE K9A C1E
FREE O2A C19B
FREE K2C C12
FREE K2C C11
FREE K2C H12
FREE K2D C19C
FREE K2D C20C
FREE K2D H20C
FREE K9 K8
FREE K2 C19B
FREE K2 C19C
FREE K2 O1D
FREE K2 H43b
FREE K2 H43a
MORE -1
BOND $H
ABIN
fmap 2 53
acta
OMIT -4 -3 2
OMIT -4 0 2
OMIT -3 -4 2
OMIT -3 -3 3
OMIT -3 1 1
OMIT -3 2 2
OMIT -2 -8 1
OMIT -2 3 1
OMIT -2 4 5
OMIT -1 -1 1
OMIT -1 0 1
OMIT -1 1 0
OMIT -1 4 2
OMIT 0 -2 6
OMIT 0 -1 1
OMIT 0 -1 4
OMIT 0 0 2
OMIT 0 1 0
OMIT 0 1 1
OMIT 0 1 3
OMIT 0 2 0
OMIT 0 3 8
OMIT 1 -2 0
OMIT 1 -1 1
OMIT 1 -1 2
OMIT 1 0 1
OMIT 1 1 0
OMIT 1 1 1
OMIT 1 1 2
OMIT 1 2 0
OMIT 1 2 1
OMIT 2 0 1
OMIT 2 0 2
OMIT 2 1 0
OMIT 2 1 1
OMIT 2 1 2
OMIT 2 1 3
OMIT 2 2 1
OMIT 2 2 2
OMIT 2 4 2
OMIT 2 4 5
OMIT 3 0 0
OMIT 3 2 2
OMIT 3 3 4
OMIT 3 4 2
OMIT 3 4 3
OMIT 4 0 2
OMIT 4 0 4
OMIT 4 1 2
OMIT 4 2 3
OMIT 4 3 5
OMIT 4 5 1
OMIT 5 0 4
OMIT 5 1 4
OMIT 5 2 0
OMIT 5 2 5
OMIT 5 5 4
OMIT 6 0 3
OMIT 7 5 1
OMIT 11 -1 1
REM <olex2.extras>
REM <HklSrc "%.\\143AM22NI_0ma_sq.hkl">
REM </olex2.extras>

WGHT    0.086500   14.248400
FVAR       0.05705   0.86796   0.81367   0.73104   0.71804   0.25058   0.16950
FVAR       0.57995   0.03459   0.09743   0.71021   0.51611   0.71243   0.59384
GA1   3    0.500655    1.013057    0.804090    11.00000    0.02581    0.02469 =
         0.02778   -0.00620   -0.00123   -0.00066
GA2   3    0.477679    0.982431    0.660328    11.00000    0.02163    0.02943 =
         0.02510   -0.00116   -0.00264    0.00068
GA3   3    0.807588    0.499125    1.006931    11.00000    0.02415    0.02620 =
         0.02283   -0.00354   -0.00369   -0.00144
GA4   3    0.659426    0.478031    0.975514    11.00000    0.02188    0.02151 =
         0.02429   -0.00259   -0.00019   -0.00136
GA5   3    1.019550    0.816786    0.473033    11.00000    0.02608    0.05244 =
         0.02753   -0.00482    0.00012   -0.00927
GA6   3    0.985440    0.665060    0.465080    11.00000    0.02557    0.03571 =
         0.01972   -0.00255    0.00028    0.00284
K1    4    0.369188    1.058036    0.551650    11.00000    0.02926    0.03997 =
         0.03391    0.00328   -0.00910   -0.00099
K3    4    0.422531    1.066674    0.959828    11.00000    0.04247    0.04052 =
         0.04081   -0.01004   -0.00261   -0.00177
K4    4    0.545897    0.371331    1.064969    11.00000    0.03088    0.02786 =
         0.03838    0.00040    0.00358   -0.00754
K6    4    0.952696    0.420716    1.070166    11.00000    0.03662    0.06210 =
         0.03161   -0.00727   -0.00995    0.00903
K7    4    1.070310    0.546882    0.371192    11.00000    0.04599    0.04012 =
         0.02774   -0.00954    0.00264    0.00843
K8    4    1.081206    0.761056    0.317579    11.00000    0.04344    0.04595 =
         0.03726   -0.00556    0.00710   -0.00935
O1    6    0.590221    1.016064    0.801372    11.00000    0.02729    0.02606 =
         0.03790   -0.00514   -0.00378   -0.00378
O1A   6    0.569687    0.960338    0.642875    11.00000    0.02202    0.03231 =
         0.02782    0.00387   -0.00222   -0.00053
O1B   6    0.928592    0.819825    0.488458    11.00000    0.02504    0.04235 =
         0.02504   -0.00228   -0.00038   -0.00288
O1C   6    0.897979    0.677413    0.455677    11.00000    0.02702    0.03940 =
         0.01948   -0.00581   -0.00052    0.00000
AFIX   6
O1D   6    0.480326    1.033747    0.721351    11.00000    0.03767    0.02748 =
         0.03139   -0.00340   -0.00700    0.00028
H1D   2    0.477133    1.073899    0.704432    11.00000   -1.50000
AFIX   0
O2    6    0.489922    1.098198    0.823258    11.00000    0.03292    0.03040 =
         0.04293   -0.01258   -0.00256   -0.00031
O2D   6    0.721018    0.479576    1.027854    11.00000    0.02536    0.03640 =
         0.02452   -0.00335   -0.00070   -0.00453
AFIX   7
H2D   2    0.700643    0.481423    1.066374    11.00000   -1.50000
AFIX   0
O3    6    0.811657    0.587114    1.006701    11.00000    0.03508    0.02875 =
         0.02603   -0.00693   -0.00383   -0.00351
O3A   6    0.647745    0.569571    0.949838    11.00000    0.02584    0.02213 =
         0.02657   -0.00368    0.00298   -0.00087
O3B   6    0.512673    0.922979    0.811210    11.00000    0.02519    0.02529 =
         0.03479   -0.00593    0.00330   -0.00347
O3C   6    0.468103    0.894131    0.673651    11.00000    0.02133    0.03025 =
         0.03149   -0.00152   -0.00319   -0.00120
O3D   6    1.039705    0.729584    0.460547    11.00000    0.02480    0.04330 =
         0.03254   -0.00517   -0.00285   -0.00154
AFIX   7
H3D   2    1.080509    0.717540    0.460319    11.00000   -1.50000
AFIX   0
O4    6    0.824561    0.485868    1.093004    11.00000    0.03531    0.03208 =
         0.02666   -0.00483   -0.00798   -0.00205
O4A   6    0.578395    0.487181    1.028544    11.00000    0.02373    0.02317 =
         0.03240   -0.00397    0.00138   -0.00263
O4B   6    0.419440    1.000980    0.859198    11.00000    0.03515    0.02815 =
         0.04194   -0.01034    0.00964   -0.00087
O4C   6    0.383932    0.994942    0.670735    11.00000    0.02315    0.03442 =
         0.03222   -0.00437   -0.00289    0.00200
O5    6    1.022476    0.815665    0.560685    11.00000    0.02724    0.04910 =
         0.03194   -0.00991   -0.00296   -0.00628
O5A   6    0.958651    0.653462    0.556487    11.00000    0.03105    0.03667 =
         0.02078   -0.00291   -0.00172    0.00794
O5B   6    0.816725    0.513856    0.916734    11.00000    0.03309    0.02547 =
         0.02369   -0.00464   -0.00410    0.00141
O5C   6    0.672504    0.469122    0.889055    11.00000    0.02946    0.02234 =
         0.02508   -0.00427   -0.00028   -0.00277
O6    6    1.107634    0.836746    0.457234    11.00000    0.03141    0.06000 =
         0.03576   -0.00516    0.00202   -0.01530
O6A   6    1.034001    0.584503    0.480278    11.00000    0.03690    0.03789 =
         0.02153   -0.00563   -0.00025    0.00668
O6B   6    0.853375    0.416754    1.000102    11.00000    0.03040    0.03187 =
         0.02425   -0.00410   -0.00616    0.00388
O6C   6    0.666044    0.385370    0.993564    11.00000    0.03310    0.02356 =
         0.02908   -0.00227   -0.00148   -0.00192
O7    6    0.450533    0.942940    1.018895    11.00000    0.05128    0.04052 =
         0.06725   -0.00501   -0.00742   -0.00625
O8    6    0.380807    1.073287    1.084918    11.00000    0.04929    0.02738 =
         0.03733   -0.00708   -0.00254   -0.00048
AFIX   7
H8A   2    0.378221    1.112622    1.090293    11.00000   -1.50000
H8B   2    0.409794    1.053175    1.106909    11.00000   -1.50000
AFIX   0
O9    6    0.388610    1.199216    0.919445    11.00000    0.06604    0.07271 =
         0.09735   -0.04549    0.01686   -0.01287
PART 4
AFIX   7
H9A   2    0.346438    1.207186    0.922664    11.00000   -1.50000
H9B   2    0.398146    1.221267    0.945960    11.00000   -1.50000
AFIX   0

PART 1
O10   6    0.569859    1.242028    0.643183   141.00000    0.05069    0.06808 =
         0.07922   -0.01021   -0.01293   -0.00840

PART 0
O12   6    1.015100    0.453543    0.946412    11.00000    0.06442    0.06993 =
         0.03639   -0.01091   -0.00333   -0.00472
O14   6    1.154275    0.645614    0.339392    11.00000    0.03487    0.06652 =
         0.06693   -0.02656   -0.00283    0.00943
AFIX   7
H14A  2    1.192176    0.647625    0.315462    11.00000   -1.50000
H14B  2    1.162120    0.638339    0.378205    11.00000   -1.50000
AFIX   0
O16   6    1.177117    0.817455    0.341476    11.00000    0.06347    0.07493 =
         0.04994   -0.01423    0.01602   -0.03193
AFIX   7
H16A  2    1.165920    0.829146    0.378575    11.00000   -1.50000
H16B  2    1.181738    0.853004    0.314652    11.00000   -1.50000
AFIX   6
PART 1
O18   6    0.919637    0.295862    1.108113   121.00000    0.04068    0.05888 =
         0.02919   -0.00248   -0.00394    0.00294
H18A  2    0.881181    0.305121    1.128566   121.00000   -1.50000
H18B  2    0.943285    0.284563    1.137589   121.00000   -1.50000
AFIX   0
PART 0
O20   6    1.013181    0.854272    0.386064    11.00000    0.02951    0.04266 =
         0.03351    0.00054    0.00367   -0.00357
O21   6    0.640960    0.346397    1.144465    11.00000    0.05723    0.06778 =
         0.03710   -0.00342    0.00427   -0.02345
PART 2
AFIX   7
H21A  2    0.650111    0.383099    1.149250    11.00000   -1.50000
H21B  2    0.625053    0.327567    1.184146    11.00000   -1.50000
AFIX   0
PART 0
O25   6    0.192972    0.990364    0.820768    10.25000    0.05406    0.05364 =
         0.05408   -0.00933   -0.00901   -0.00648
PART 1
AFIX   3
H25A  2    0.196583    0.964281    0.856154    10.25000   -1.50000
H25B  2    0.162400    1.019462    0.831548    10.25000   -1.50000
AFIX   0
PART 0
O26   6    0.440548    0.429977    1.143448    11.00000    0.03146    0.02808 =
         0.03554   -0.00171   -0.00249   -0.00415
AFIX   7
H26A  2    0.423758    0.401044    1.174379    11.00000   -1.50000
H26B  2    0.409271    0.444664    1.121801    11.00000   -1.50000
AFIX   0
O27   6    1.074607    0.381374    1.088638    11.00000    0.04068    0.05888 =
         0.02919   -0.00248   -0.00394    0.00294
AFIX   7
H27A  2    1.077967    0.382942    1.127927    11.00000   -1.50000
H27B  2    1.100636    0.408524    1.065160    11.00000   -1.50000
AFIX   0
O29   6    0.923008    0.398156    1.201802    11.00000    0.05715    0.09045 =
         0.05812   -0.01589   -0.02010   -0.00293
AFIX   7
H29A  2    0.958508    0.389037    1.217856    11.00000   -1.50000
H29B  2    0.903374    0.363540    1.214653    11.00000   -1.50000
AFIX   0
O30   6    1.004491    0.667768    0.373450    11.00000    0.02871    0.04101 =
         0.02258   -0.00361    0.00123    0.00094
O36   6    0.428247    1.135472    0.441775    11.00000    0.02816    0.03829 =
         0.03151   -0.00370   -0.00267    0.00142
AFIX   7
H36A  2    0.399223    1.163417    0.426104    11.00000   -1.50000
H36B  2    0.443086    1.112583    0.412184    11.00000   -1.50000
AFIX   0
O39   6    0.488169    1.034699    0.578922    11.00000    0.02433    0.03745 =
         0.02803    0.00192   -0.00413    0.00011
N1    5    0.814806    1.017345    0.736783    11.00000    0.03303    0.04476 =
         0.05135    0.00255   -0.00322   -0.00329
N1A   5    0.796871    0.914243    0.620279    11.00000    0.02580    0.04214 =
         0.03374    0.00595   -0.00064    0.00154
N1B   5    0.704505    0.829999    0.545868    11.00000    0.02356    0.03417 =
         0.02564   -0.00141   -0.00228    0.00073
N1C   5    0.677118    0.720075    0.454101    11.00000    0.03138    0.04224 =
         0.03303   -0.00242   -0.00132   -0.00114
N2    5    0.768835    1.064588    0.727346    11.00000    0.03170    0.04752 =
         0.05238    0.00585   -0.00131   -0.00583
N2A   5    0.768024    0.957276    0.580294    11.00000    0.02349    0.04422 =
         0.03593    0.00825   -0.00081    0.00068
N2B   5    0.736072    0.857002    0.491075    11.00000    0.02603    0.03493 =
         0.02820   -0.00073   -0.00289    0.00180
N2C   5    0.724068    0.731633    0.405746    11.00000    0.03244    0.04626 =
         0.03323   -0.00235   -0.00312   -0.00128
N3    5    0.718276    1.052570    0.774254    11.00000    0.03033    0.03429 =
         0.04040   -0.00201   -0.00489   -0.00788
N3A   5    0.705505    0.964277    0.607009    11.00000    0.02223    0.03085 =
         0.02827    0.00042   -0.00282   -0.00253
N3B   5    0.795796    0.826041    0.483994    11.00000    0.02370    0.03028 =
         0.02495   -0.00230   -0.00253    0.00010
N3C   5    0.775455    0.690302    0.418323    11.00000    0.02842    0.04071 =
         0.02540   -0.00641   -0.00356   -0.00455
N4    5    0.767236    0.810100    0.999798    11.00000    0.04551    0.03329 =
         0.04879   -0.01066    0.00329   -0.00067
N4A   5    0.642198    0.797044    0.903952    11.00000    0.03505    0.02398 =
         0.03804   -0.00531    0.00695   -0.00171
N4B   5    0.556668    0.702280    0.823247    11.00000    0.02648    0.02542 =
         0.03200   -0.00290    0.00234   -0.00225
N4C   5    0.464535    0.670658    0.717862    11.00000    0.03460    0.03798 =
         0.03717   -0.00564    0.00480   -0.00370
N5    5    0.752593    0.764399    1.048672    11.00000    0.04272    0.03486 =
         0.04780   -0.01157    0.00710   -0.00027
N5A   5    0.601175    0.766224    0.948491    11.00000    0.03523    0.02222 =
         0.03892   -0.00454    0.00939   -0.00124
N5B   5    0.504421    0.731768    0.851663    11.00000    0.02601    0.02439 =
         0.03404   -0.00120    0.00159   -0.00342
N5C   5    0.417773    0.714714    0.732135    11.00000    0.03486    0.03807 =
         0.03774   -0.00370    0.00619   -0.00469
N6    5    0.793240    0.712274    1.037795    11.00000    0.03281    0.03034 =
         0.03617   -0.01265   -0.00108   -0.00335
N6A   5    0.621979    0.703665    0.952742    11.00000    0.02536    0.02153 =
         0.02627   -0.00607    0.00085   -0.00194
N6B   5    0.499517    0.792061    0.820413    11.00000    0.02334    0.02395 =
         0.02554   -0.00283    0.00030   -0.00264
N6C   5    0.429505    0.768979    0.690529    11.00000    0.02569    0.03549 =
         0.02769   -0.00700   -0.00036   -0.00591
N7    5    1.026015    0.767332    0.784000    11.00000    0.04790    0.05801 =
         0.03873   -0.00842   -0.01034    0.01222
N7A   5    0.911291    0.648077    0.782210    11.00000    0.03080    0.04014 =
         0.02276   -0.00631   -0.00279    0.00860
N7B   5    0.824215    0.560219    0.695079    11.00000    0.03518    0.03077 =
         0.02343   -0.00470   -0.00051    0.00369
N7C   5    0.714504    0.465733    0.667282    11.00000    0.03809    0.04092 =
         0.03166   -0.00717    0.00116    0.00455
N8    5    1.072639    0.756032    0.737074    11.00000    0.04955    0.05927 =
         0.03840   -0.00763   -0.01019    0.01439
N8A   5    0.953132    0.606988    0.754160    11.00000    0.03354    0.04138 =
         0.02027   -0.00442   -0.00396    0.00874
N8B   5    0.851126    0.508139    0.726775    11.00000    0.03643    0.03015 =
         0.02219   -0.00444    0.00074    0.00388
N8C   5    0.727809    0.419338    0.713072    11.00000    0.03726    0.04239 =
         0.03177   -0.00857    0.00181    0.00496
N9    5    1.058596    0.796236    0.684694    11.00000    0.03497    0.04170 =
         0.03610   -0.01244   -0.00991   -0.00003
N9A   5    0.957795    0.626982    0.690974    11.00000    0.02652    0.03347 =
         0.02009   -0.00316   -0.00306    0.00156
N9B   5    0.821735    0.503637    0.787739    11.00000    0.02608    0.02463 =
         0.02273   -0.00461   -0.00148   -0.00047
N9C   5    0.689478    0.431246    0.767212    11.00000    0.02591    0.03201 =
         0.02939   -0.00912   -0.00116   -0.00423
C1    1    0.889579    0.896076    0.779332    11.00000    0.03608    0.03748 =
         0.03776   -0.00861   -0.01025   -0.00829
AFIX  43
H1    2    0.905325    0.919993    0.739090    11.00000   -1.20000
AFIX   0
C1A   1    0.824064    0.798066    0.709537    11.00000    0.02320    0.02943 =
         0.02313   -0.00427   -0.00347   -0.00506
AFIX  43
H1A   2    0.853316    0.806608    0.670726    11.00000   -1.20000
AFIX   0
C1B   1    0.758486    0.685423    0.655037    11.00000    0.02302    0.02765 =
         0.02270   -0.00655   -0.00205   -0.00162
AFIX  43
H1B   2    0.796863    0.672173    0.628377    11.00000   -1.20000
AFIX   0
C1C   1    0.678322    0.588947    0.593628    11.00000    0.02771    0.03599 =
         0.03111   -0.01030   -0.00353   -0.00350
AFIX  43
H1C   2    0.716912    0.565110    0.577629    11.00000   -1.20000
AFIX   0
C2    1    0.832262    0.918054    0.815197    11.00000    0.03321    0.03115 =
         0.04136   -0.00842   -0.01038   -0.00682
C2A   1    0.769249    0.840667    0.722130    11.00000    0.02450    0.02499 =
         0.02502   -0.00404   -0.00602   -0.00388
C2B   1    0.721982    0.742222    0.635095    11.00000    0.02520    0.02626 =
         0.02107   -0.00490   -0.00387   -0.00390
C2C   1    0.657590    0.646451    0.557934    11.00000    0.02708    0.03673 =
         0.02677   -0.00895   -0.00368   -0.00642
C3    1    0.809829    0.883026    0.874776    11.00000    0.03266    0.03466 =
         0.03882   -0.01121   -0.00727   -0.00550
AFIX  43
H3    2    0.771081    0.898152    0.899695    11.00000   -1.20000
AFIX   0
C3A   1    0.726660    0.827943    0.779569    11.00000    0.02301    0.02455 =
         0.02740   -0.00687   -0.00483   -0.00243
AFIX  43
H3A   2    0.689656    0.856940    0.788738    11.00000   -1.20000
AFIX   0
C3B   1    0.665482    0.761155    0.674131    11.00000    0.02410    0.02451 =
         0.02452   -0.00420   -0.00579   -0.00171
AFIX  43
H3B   2    0.640582    0.799796    0.660670    11.00000   -1.20000
AFIX   0
C3C   1    0.600819    0.681148    0.581340    11.00000    0.02856    0.03273 =
         0.02966   -0.00727   -0.00492   -0.00407
AFIX  43
H3C   2    0.586526    0.720377    0.557057    11.00000   -1.20000
AFIX   0
C4    1    0.844041    0.826071    0.897735    11.00000    0.03428    0.03189 =
         0.03662   -0.00981   -0.00880   -0.00775
C4A   1    0.738203    0.772936    0.823458    11.00000    0.02454    0.02449 =
         0.02374   -0.00673   -0.00297   -0.00544
C4B   1    0.645147    0.723858    0.732825    11.00000    0.02237    0.02573 =
         0.02356   -0.00734   -0.00341   -0.00378
C4C   1    0.564920    0.658647    0.640117    11.00000    0.02499    0.03322 =
         0.02930   -0.00998   -0.00418   -0.00472
C5    1    0.901327    0.804384    0.861518    11.00000    0.03507    0.03126 =
         0.03800   -0.01020   -0.01105   -0.00326
AFIX  43
H5    2    0.924885    0.765788    0.877458    11.00000   -1.20000
AFIX   0
C5A   1    0.793267    0.731163    0.810378    11.00000    0.02474    0.02542 =
         0.02410   -0.00335   -0.00498   -0.00342
AFIX  43
H5A   2    0.801624    0.694114    0.840620    11.00000   -1.20000
AFIX   0
C5B   1    0.682165    0.667239    0.752476    11.00000    0.02380    0.02623 =
         0.02328   -0.00466   -0.00332   -0.00442
AFIX  43
H5B   2    0.668501    0.641706    0.792428    11.00000   -1.20000
AFIX   0
C5C   1    0.586012    0.600994    0.675631    11.00000    0.02798    0.03480 =
         0.02654   -0.00806   -0.00206   -0.00646
AFIX  43
H5C   2    0.561468    0.585468    0.715674    11.00000   -1.20000
AFIX   0
C05Y  1    0.415225    0.901472    1.028007    11.00000    0.04118    0.03633 =
         0.04316   -0.00499   -0.00431   -0.00010
C6    1    0.924242    0.838634    0.802433    11.00000    0.03245    0.03536 =
         0.03627   -0.01281   -0.00837   -0.00598
C6A   1    0.836163    0.743261    0.753345    11.00000    0.02182    0.02763 =
         0.02445   -0.00668   -0.00409   -0.00265
C6B   1    0.738862    0.647917    0.714055    11.00000    0.02555    0.02366 =
         0.02413   -0.00593   -0.00601   -0.00220
C6C   1    0.642839    0.566055    0.652738    11.00000    0.02777    0.03280 =
         0.02851   -0.00854   -0.00498   -0.00501

PART 1
C06L  1    0.643906    1.155202    0.622213   141.00000    0.07953    0.07416 =
         0.04615   -0.02242   -0.00308   -0.00188
AFIX 133
H06G  2    0.666707    1.152848    0.578926   141.00000   -1.50000
H06H  2    0.604953    1.133440    0.630443   141.00000   -1.50000
H06I  2    0.671866    1.134610    0.652750   141.00000   -1.50000
AFIX   0
C06O  1    0.626143    1.222457    0.629012   141.00000    0.04748    0.07124 =
         0.05959    0.00090   -0.01035   -0.00727

PART 0
C7    1    0.793227    0.975685    0.789899    11.00000    0.03220    0.03421 =
         0.04112   -0.00561   -0.00875   -0.00882
C7A   1    0.753312    0.893785    0.672541    11.00000    0.02383    0.02613 =
         0.02611   -0.00353   -0.00273   -0.00498
C7B   1    0.743729    0.781634    0.573720    11.00000    0.02423    0.02618 =
         0.02437   -0.00466   -0.00338   -0.00201
C7C   1    0.698098    0.671218    0.497599    11.00000    0.02908    0.03525 =
         0.02803   -0.00680   -0.00432   -0.00422
C8    1    0.731526    0.997548    0.813243    11.00000    0.03615    0.03120 =
         0.03845   -0.00405   -0.00512   -0.00743
AFIX  43
H8    2    0.703859    0.978006    0.849368    11.00000   -1.20000
AFIX   0
C8A   1    0.694637    0.926258    0.664047    11.00000    0.02501    0.02792 =
         0.02730   -0.00118   -0.00384   -0.00432
AFIX  43
H8AA  2    0.654851    0.922644    0.692408    11.00000   -1.20000
AFIX   0
C8B   1    0.802397    0.779035    0.534336    11.00000    0.02605    0.02781 =
         0.02457   -0.00246   -0.00226    0.00086
AFIX  43
H8BA  2    0.839573    0.750444    0.540975    11.00000   -1.20000
AFIX   0
C8C   1    0.760996    0.651923    0.474995    11.00000    0.03059    0.03875 =
         0.02584   -0.00568   -0.00248   -0.00386
AFIX  43
H8C   2    0.788451    0.618741    0.494897    11.00000   -1.20000
AFIX   0
C9    1    0.662194    1.097903    0.781595    11.00000    0.03550    0.03223 =
         0.03941   -0.00316   -0.00696   -0.00507
C9A   1    0.660503    1.004131    0.571326    11.00000    0.02752    0.02928 =
         0.02705    0.00184   -0.00659   -0.00230
C9B   1    0.841996    0.843124    0.428575    11.00000    0.02934    0.03076 =
         0.02403   -0.00164    0.00014   -0.00139
C9C   1    0.834322    0.688934    0.373304    11.00000    0.02956    0.04212 =
         0.02683   -0.00872   -0.00049   -0.00674
C10   1    0.601829    1.076368    0.796908    11.00000    0.03453    0.02821 =
         0.03109   -0.00270   -0.00603   -0.00532
C10A  1    0.594880    1.000043    0.591921    11.00000    0.02748    0.02720 =
         0.02392    0.00030   -0.00346   -0.00268
C10B  1    0.906406    0.839299    0.433941    11.00000    0.03105    0.03147 =
         0.02381   -0.00274    0.00004   -0.00177
C10C  1    0.892104    0.681541    0.394785    11.00000    0.03187    0.03185 =
         0.02029   -0.00565   -0.00068   -0.00283
C11   1    0.547283    1.121521    0.808742    11.00000    0.03608    0.03057 =
         0.03664   -0.00830   -0.00569   -0.00343
C11A  1    0.550860    1.039782    0.555644    11.00000    0.02534    0.03136 =
         0.02902   -0.00277   -0.00433   -0.00180
C11B  1    0.951532    0.857519    0.377739    11.00000    0.03061    0.03370 =
         0.02968   -0.00151    0.00235   -0.00203
C11C  1    0.949742    0.676545    0.349968    11.00000    0.03071    0.03280 =
         0.02439   -0.00550   -0.00021   -0.00363
C12   1    0.555545    1.184936    0.804818    11.00000    0.04657    0.02976 =
         0.05950   -0.01200   -0.01064    0.00029
AFIX  43
H12   2    0.519320    1.214870    0.813844    11.00000   -1.20000
AFIX   0
C12A  1    0.573371    1.079313    0.499725    11.00000    0.03324    0.03394 =
         0.03090    0.00214   -0.00915   -0.00032
AFIX  43
H12A  2    0.543992    1.104535    0.474898    11.00000   -1.20000
AFIX   0
C12B  1    0.931461    0.876999    0.320269    11.00000    0.03983    0.05130 =
         0.02914    0.00123    0.00412   -0.00458
AFIX  43
H12B  2    0.961854    0.888527    0.282944    11.00000   -1.20000
AFIX   0
C12C  1    0.947527    0.681066    0.286069    11.00000    0.03648    0.05560 =
         0.02384   -0.01018    0.00403   -0.00968
AFIX  43
H12C  2    0.986268    0.678170    0.256142    11.00000   -1.20000
AFIX   0
C13   1    0.616703    1.204756    0.787712    11.00000    0.05346    0.02928 =
         0.07031   -0.00999   -0.01299   -0.00899
AFIX  43
H13   2    0.621741    1.248553    0.783820    11.00000   -1.20000
AFIX   0
C13A  1    0.639723    1.081961    0.479889    11.00000    0.03394    0.03641 =
         0.02945    0.00570   -0.00497   -0.00921
AFIX  43
H13A  2    0.654957    1.109540    0.441780    11.00000   -1.20000
AFIX   0
C13B  1    0.866440    0.879964    0.316378    11.00000    0.04423    0.05723 =
         0.02674    0.00412   -0.00533   -0.00569
AFIX  43
H13B  2    0.853019    0.893603    0.276337    11.00000   -1.20000
AFIX   0
C13C  1    0.888491    0.689853    0.265807    11.00000    0.04578    0.08108 =
         0.02247   -0.01507   -0.00344   -0.01186
AFIX  43
H13C  2    0.887206    0.693333    0.221899    11.00000   -1.20000
AFIX   0
C14   1    0.670389    1.161875    0.776244    11.00000    0.04103    0.03681 =
         0.05689   -0.00478   -0.00774   -0.01217
AFIX  43
H14   2    0.712110    1.175774    0.764920    11.00000   -1.20000
AFIX   0
C14A  1    0.683353    1.045023    0.514970    11.00000    0.02639    0.03483 =
         0.03372    0.00235   -0.00247   -0.00729
AFIX  43
H14C  2    0.728197    1.047239    0.501179    11.00000   -1.20000
AFIX   0
C14B  1    0.821646    0.863369    0.369837    11.00000    0.03480    0.04520 =
         0.03043    0.00024   -0.00547   -0.00456
AFIX  43
H14D  2    0.777506    0.865618    0.366933    11.00000   -1.20000
AFIX   0
C14C  1    0.831608    0.693584    0.308858    11.00000    0.03708    0.07112 =
         0.02834   -0.01374   -0.00655   -0.01071
AFIX  43
H14E  2    0.791377    0.699211    0.294892    11.00000   -1.20000
AFIX   0
C15   1    0.816925    0.787165    0.957951    11.00000    0.03373    0.03340 =
         0.03715   -0.01255   -0.00578   -0.00475
C15A  1    0.689053    0.754843    0.879447    11.00000    0.02476    0.02489 =
         0.02404   -0.00649   -0.00267   -0.00245
C15B  1    0.585680    0.743770    0.773534    11.00000    0.02441    0.02393 =
         0.02332   -0.00413   -0.00366   -0.00465
C15C  1    0.506462    0.696526    0.666892    11.00000    0.02641    0.03524 =
         0.02891   -0.00857   -0.00212   -0.00680
C16   1    0.833397    0.724735    0.981830    11.00000    0.03270    0.03286 =
         0.03360   -0.01126   -0.00310   -0.00281
AFIX  43
H16   2    0.866185    0.696168    0.963000    11.00000   -1.20000
AFIX   0
C16A  1    0.676792    0.694973    0.910678    11.00000    0.02482    0.02657 =
         0.02793   -0.00648    0.00063   -0.00149
AFIX  43
H16C  2    0.701463    0.655800    0.904194    11.00000   -1.20000
AFIX   0
C16B  1    0.549297    0.801555    0.771702    11.00000    0.02423    0.02595 =
         0.02514   -0.00306   -0.00168   -0.00251
AFIX  43
H16D  2    0.557262    0.839852    0.742636    11.00000   -1.20000
AFIX   0
C16C  1    0.484728    0.759328    0.649277    11.00000    0.02490    0.03828 =
         0.02877   -0.00799    0.00046   -0.00561
AFIX  43
H16E  2    0.504201    0.789423    0.615511    11.00000   -1.20000
AFIX   0
C17   1    0.794271    0.656223    1.084870    11.00000    0.03050    0.03465 =
         0.03407   -0.00998   -0.00078   -0.00662
C17A  1    0.583112    0.657539    0.993388    11.00000    0.02423    0.02551 =
         0.02566   -0.00378    0.00080   -0.00322
C17B  1    0.447035    0.835996    0.841862    11.00000    0.02424    0.02802 =
         0.02729   -0.00450    0.00076   -0.00019
C17C  1    0.384492    0.824712    0.691801    11.00000    0.02378    0.03808 =
         0.03111   -0.01157   -0.00210   -0.00163
C18   1    0.806357    0.596373    1.066458    11.00000    0.02456    0.03480 =
         0.02766   -0.00856   -0.00211   -0.00510
C18A  1    0.598809    0.593114    0.990007    11.00000    0.02170    0.02602 =
         0.02514   -0.00375   -0.00183   -0.00143
C18B  1    0.457382    0.898986    0.837229    11.00000    0.02426    0.02868 =
         0.02613   -0.00323    0.00095   -0.00091
C18C  1    0.406125    0.883924    0.682637    11.00000    0.02209    0.03816 =
         0.02277   -0.00657   -0.00255   -0.00037
C19   1    0.812792    0.541789    1.113900    11.00000    0.02665    0.03744 =
         0.02834   -0.00725   -0.00434   -0.00544
C19A  1    0.559386    0.548562    1.031715    11.00000    0.02350    0.02545 =
         0.02693   -0.00394   -0.00112   -0.00327
C19B  1    0.405659    0.940956    0.862724    11.00000    0.03113    0.02797 =
         0.03139   -0.00625    0.00490   -0.00042
C19C  1    0.360090    0.938383    0.681783    11.00000    0.02432    0.03916 =
         0.02912   -0.00951   -0.00264   -0.00035
C20   1    0.806525    0.547444    1.177207    11.00000    0.04285    0.04695 =
         0.02910   -0.00567   -0.00667   -0.01053
AFIX  43
H20   2    0.811446    0.510622    1.208716    11.00000   -1.20000
AFIX   0
C20A  1    0.505234    0.569031    1.072255    11.00000    0.02478    0.02945 =
         0.03225   -0.00390    0.00239   -0.00510
AFIX  43
H20A  2    0.478500    0.539187    1.098922    11.00000   -1.20000
AFIX   0
C20B  1    0.346157    0.919930    0.888331    11.00000    0.02987    0.03639 =
         0.04607   -0.00907    0.00825    0.00171
AFIX  43
H20B  2    0.311645    0.948567    0.904440    11.00000   -1.20000
AFIX   0
C20C  1    0.295013    0.931504    0.691855    11.00000    0.02386    0.04757 =
         0.05850   -0.02055   -0.00516    0.00288
AFIX  43
H20C  2    0.264267    0.967941    0.692031    11.00000   -1.20000
AFIX   0
C21   1    0.792975    0.607482    1.194178    11.00000    0.05299    0.05563 =
         0.02834   -0.01455   -0.00129   -0.01428
AFIX  43
H21   2    0.787827    0.611221    1.237667    11.00000   -1.20000
AFIX   0
C21A  1    0.490301    0.634600    1.073456    11.00000    0.02666    0.03240 =
         0.03500   -0.00850    0.00667   -0.00156
AFIX  43
H21C  2    0.453172    0.648868    1.101114    11.00000   -1.20000
AFIX   0
C21B  1    0.336749    0.856308    0.890524    11.00000    0.02636    0.03966 =
         0.05574   -0.00742    0.00859   -0.00435
AFIX  43
H21D  2    0.295715    0.842077    0.907732    11.00000   -1.20000
AFIX   0
C21C  1    0.274941    0.871238    0.701677    11.00000    0.02129    0.05720 =
         0.08524   -0.02790   -0.00296   -0.00417
AFIX  43
H21E  2    0.230302    0.866806    0.708575    11.00000   -1.20000
AFIX   0
C22   1    0.786853    0.661792    1.149030    11.00000    0.04525    0.04328 =
         0.03595   -0.01750    0.00201   -0.01097
AFIX  43
H22   2    0.777711    0.702492    1.161329    11.00000   -1.20000
AFIX   0
C22A  1    0.528766    0.678411    1.035084    11.00000    0.02864    0.02682 =
         0.03496   -0.00815    0.00286   -0.00122
AFIX  43
H22A  2    0.518569    0.722460    1.036837    11.00000   -1.20000
AFIX   0
C22B  1    0.386820    0.814370    0.867805    11.00000    0.02818    0.03128 =
         0.04107   -0.00533    0.00278   -0.00536
AFIX  43
H22B  2    0.380587    0.771182    0.869707    11.00000   -1.20000
AFIX   0
C22C  1    0.318814    0.817537    0.701591    11.00000    0.02728    0.04511 =
         0.06311   -0.02102   -0.00242   -0.00725
AFIX  43
H22C  2    0.304676    0.776477    0.708059    11.00000   -1.20000
AFIX   0
C23   1    0.982042    0.814483    0.761962    11.00000    0.03558    0.03431 =
         0.03656   -0.00926   -0.01039   -0.00402
C23A  1    0.888975    0.694666    0.737240    11.00000    0.02240    0.02883 =
         0.02393   -0.00419   -0.00402   -0.00217
C23B  1    0.777785    0.589141    0.735646    11.00000    0.02350    0.02550 =
         0.02351   -0.00553   -0.00191   -0.00220
C23C  1    0.667260    0.507777    0.691805    11.00000    0.02701    0.03424 =
         0.02875   -0.00883   -0.00076   -0.00420
C24   1    1.002652    0.832765    0.698285    11.00000    0.03233    0.03813 =
         0.03745   -0.00785   -0.00639   -0.00375
AFIX  43
H24   2    0.982023    0.864407    0.669707    11.00000   -1.20000
AFIX   0
C24A  1    0.918952    0.681740    0.678667    11.00000    0.02917    0.03030 =
         0.02305   -0.00308   -0.00367    0.00219
AFIX  43
H24A  2    0.913636    0.705932    0.638232    11.00000   -1.20000
AFIX   0
C24B  1    0.776134    0.553141    0.795366    11.00000    0.02312    0.02565 =
         0.02469   -0.00490   -0.00162   -0.00083
AFIX  43
H24B  2    0.748898    0.561267    0.833644    11.00000   -1.20000
AFIX   0
C24C  1    0.650907    0.485709    0.756024    11.00000    0.02805    0.02929 =
         0.03142   -0.00854   -0.00156   -0.00259
AFIX  43
H24C  2    0.619291    0.504796    0.785881    11.00000   -1.20000
AFIX   0
C25   1    1.104367    0.802521    0.626430    11.00000    0.03250    0.04544 =
         0.03856   -0.01613   -0.00465   -0.00203
C25A  1    0.996193    0.588191    0.648441    11.00000    0.02875    0.03184 =
         0.02394   -0.00535   -0.00217    0.00291
C25B  1    0.840105    0.450534    0.833791    11.00000    0.02320    0.02527 =
         0.02728   -0.00228   -0.00273   -0.00085
C25C  1    0.690696    0.386477    0.824928    11.00000    0.02502    0.02774 =
         0.03346   -0.00682   -0.00260   -0.00529
C26   1    1.083447    0.814145    0.568183    11.00000    0.02758    0.03923 =
         0.03915   -0.01275   -0.00361   -0.00408
C26A  1    0.995198    0.604259    0.583567    11.00000    0.02669    0.02990 =
         0.02559   -0.00360   -0.00196    0.00169
C26B  1    0.837188    0.458945    0.895796    11.00000    0.02163    0.02562 =
         0.02721   -0.00455   -0.00144   -0.00169
C26C  1    0.680650    0.407853    0.882708    11.00000    0.02057    0.02357 =
         0.03265   -0.00482   -0.00155   -0.00319
C27   1    1.130056    0.825289    0.512425    11.00000    0.03213    0.04804 =
         0.03994   -0.01055   -0.00302   -0.00978
C27A  1    1.034943    0.565116    0.542294    11.00000    0.03042    0.03456 =
         0.02366   -0.00507   -0.00104    0.00142
C27B  1    0.856788    0.405827    0.940323    11.00000    0.02367    0.03115 =
         0.02614   -0.00374   -0.00246   -0.00035
C27C  1    0.677901    0.361793    0.939191    11.00000    0.02417    0.02681 =
         0.03119   -0.00393   -0.00098   -0.00276
C28   1    1.194772    0.822766    0.516030    11.00000    0.03111    0.06883 =
         0.05207   -0.01786    0.00061   -0.01539
AFIX  43
H28   2    1.225689    0.830524    0.478321    11.00000   -1.20000
AFIX   0
C28A  1    1.071447    0.510869    0.566815    11.00000    0.03651    0.03543 =
         0.02940   -0.00755   -0.00209    0.00739
AFIX  43
H28A  2    1.096964    0.484436    0.539176    11.00000   -1.20000
AFIX   0
C28B  1    0.876517    0.346786    0.922583    11.00000    0.03399    0.02819 =
         0.03297   -0.00110   -0.00426    0.00377
AFIX  43
H28B  2    0.888704    0.311224    0.952862    11.00000   -1.20000
AFIX   0
C28C  1    0.687890    0.297462    0.936557    11.00000    0.04444    0.02421 =
         0.03938   -0.00165   -0.00550   -0.00476
AFIX  43
H28C  2    0.686672    0.266947    0.974618    11.00000   -1.20000
AFIX   0
C29   1    1.214037    0.808799    0.575237    11.00000    0.02841    0.07812 =
         0.06514   -0.02617   -0.00800   -0.01099
AFIX  43
H29   2    1.258332    0.806062    0.577705    11.00000   -1.20000
AFIX   0
C29A  1    1.070607    0.495190    0.632253    11.00000    0.04060    0.03594 =
         0.03044   -0.00533   -0.00773    0.01151
AFIX  43
H29C  2    1.095449    0.457857    0.649038    11.00000   -1.20000
AFIX   0
C29B  1    0.878286    0.340138    0.859481    11.00000    0.03965    0.02634 =
         0.03747   -0.00803   -0.00606    0.00380
AFIX  43
H29D  2    0.892109    0.299850    0.847076    11.00000   -1.20000
AFIX   0
C29C  1    0.699745    0.277640    0.877825    11.00000    0.05794    0.02360 =
         0.04964   -0.01013   -0.00785   -0.00541
AFIX  43
H29E  2    0.706938    0.233460    0.876013    11.00000   -1.20000
AFIX   0
C30   1    1.169544    0.798979    0.629940    11.00000    0.03724    0.06280 =
         0.05135   -0.02117   -0.01548   -0.00365
AFIX  43
H30   2    1.182975    0.789787    0.670148    11.00000   -1.20000
AFIX   0
C30A  1    1.033831    0.533634    0.672937    11.00000    0.03729    0.03843 =
         0.02465   -0.00461   -0.00580    0.00663
AFIX  43
H30A  2    1.034109    0.523062    0.717337    11.00000   -1.20000
AFIX   0
C30B  1    0.860217    0.391333    0.815110    11.00000    0.03304    0.02898 =
         0.02929   -0.00899   -0.00370    0.00020
AFIX  43
H30B  2    0.861424    0.386425    0.772477    11.00000   -1.20000
AFIX   0
C30C  1    0.701149    0.321486    0.822275    11.00000    0.04566    0.03193 =
         0.04041   -0.01298   -0.00543   -0.00743
AFIX  43
H30C  2    0.709182    0.307576    0.782412    11.00000   -1.20000
AFIX   0
C40   1    1.014614    0.446515    0.839162    11.00000    0.05219    0.06716 =
         0.03380   -0.00382   -0.00636   -0.01053
AFIX 133
H40A  2    0.979178    0.428658    0.828417    11.00000   -1.50000
H40B  2    1.054603    0.435511    0.810790    11.00000   -1.50000
H40C  2    1.005510    0.492926    0.834135    11.00000   -1.50000
AFIX   0
C41   1    1.021561    0.419726    0.906546    11.00000    0.03561    0.05925 =
         0.03604   -0.00360   -0.00459   -0.00450
C42   1    1.038182    0.349743    0.922212    11.00000    0.04552    0.06077 =
         0.06778   -0.00272   -0.01538    0.00259
AFIX 133
H42A  2    1.082740    0.338575    0.902678    11.00000   -1.50000
H42B  2    1.009372    0.327857    0.905834    11.00000   -1.50000
H42C  2    1.033387    0.336673    0.968451    11.00000   -1.50000
AFIX   0

PART 1
C50   1    0.678307    1.267931    0.617800   141.00000    0.05812    0.09260 =
         0.11034    0.00586   -0.02170   -0.01838
AFIX 133
H50A  2    0.706546    1.264740    0.576993   141.00000   -1.50000
H50B  2    0.703645    1.256331    0.652118   141.00000   -1.50000
H50C  2    0.657985    1.311711    0.617141   141.00000   -1.50000
AFIX   0

PART 0
C064  1    0.440029    0.835515    1.017752    11.00000    0.05234    0.03804 =
         0.06439   -0.00943   -0.00246    0.00432
AFIX 133
H06A  2    0.420924    0.825138    0.984093    11.00000   -1.50000
H06B  2    0.428598    0.805511    1.057225    11.00000   -1.50000
H06C  2    0.486892    0.832483    1.005189    11.00000   -1.50000
AFIX   0
C067  1    0.345071    0.913456    1.050711    11.00000    0.04411    0.05555 =
         0.05061   -0.01463    0.00329    0.00116
AFIX 133
H06D  2    0.334348    0.891536    1.094707    11.00000   -1.50000
H06E  2    0.321576    0.897437    1.023689    11.00000   -1.50000
H06F  2    0.332975    0.959306    1.048726    11.00000   -1.50000
AFIX   0
PART 1
K2    4    0.331558    1.057561    0.763652    61.00000    0.03943    0.04110 =
         0.04504   -0.00739   -0.00573    0.00362
K9    4    1.086877    0.957912    0.375548    21.00000    0.05994    0.04444 =
         0.08264    0.00347    0.01413   -0.01220
O15   6    1.096008    0.812443    0.191435    41.00000    0.13411    0.07264 =
         0.05110   -0.00276   -0.00916   -0.02877
O17   6    0.966337    1.013105    0.365206    10.78000    0.10242    0.10231 =
         0.10661   -0.01777   -0.01979   -0.01156
AFIX   6
O31   6    0.283665    1.068621    0.969378    31.00000    0.06434    0.04042 =
         0.07603   -0.01544   -0.00645    0.00757
H31A  2    0.262852    1.036056    0.987756    31.00000   -1.50000
H31B  2    0.257728    1.101443    0.979362    31.00000   -1.50000
AFIX   0
PART 2
O33   6    0.414050    1.174712    0.565239    51.00000    0.07006    0.05769 =
         0.05981   -0.02124   -0.03226    0.02688
AFIX   7
H33A  2    0.413253    1.178126    0.609569    51.00000   -1.50000
H33B  2    0.385599    1.212644    0.552078    51.00000   -1.50000
AFIX   0
PART 1
O34   6    1.140835    0.438062    0.436612    11.00000    0.03921    0.04029 =
         0.02655   -0.00680    0.00208    0.00063
AFIX   7
H34A  2    1.170749    0.420542    0.409083    11.00000   -1.50000
H34B  2    1.115053    0.407997    0.452850    11.00000   -1.50000
AFIX   6
O35   6    1.072784    1.079853    0.407207    11.00000    0.03341    0.06802 =
         0.07646   -0.00409   -0.00694   -0.00897
H35A  2    1.108220    1.096132    0.388626    11.00000   -1.50000
H35B  2    1.074378    1.073857    0.447587    11.00000   -1.50000
AFIX   0
O37   6    0.995567    0.933151    0.476961    10.50000    0.06930    0.07468 =
         0.06215   -0.02624    0.00331   -0.00855
AFIX   7
H37A  2    0.961459    0.974254    0.493619    10.50000   -1.50000
H37B  2    1.010229    0.914228    0.525343    10.50000   -1.50000
AFIX   0
C31   1    1.171347    0.887798    0.155482    41.00000    0.12374    0.12927 =
         0.09976   -0.02933   -0.02171   -0.04171
AFIX 133
H31C  2    1.156895    0.902426    0.196305    41.00000   -1.50000
H31D  2    1.170699    0.924392    0.120770    41.00000   -1.50000
H31E  2    1.215196    0.866489    0.153893    41.00000   -1.50000
AFIX   0
C32   1    1.128148    0.842850    0.148686    41.00000    0.12199    0.07532 =
         0.05971   -0.00317   -0.01549   -0.03133
C33   1    1.142143    0.830597    0.080277    41.00000    0.17241    0.10194 =
         0.06837   -0.00790   -0.00217   -0.03907
AFIX 133
H33C  2    1.107089    0.851969    0.058181    41.00000   -1.50000
H33D  2    1.145718    0.784708    0.080495    41.00000   -1.50000
H33E  2    1.182595    0.847260    0.058300    41.00000   -1.50000
AFIX   0
C34   1    0.911310    1.025542    0.357769    10.78000    0.08601    0.08500 =
         0.08890   -0.01582   -0.01621   -0.00960
C35   1    0.902365    1.050596    0.287792    10.78000    0.08661    0.08552 =
         0.09296   -0.01711   -0.01659   -0.01019
AFIX 133
H35C  2    0.889897    1.096632    0.281948    10.78000   -1.50000
H35D  2    0.868711    1.029322    0.278060    10.78000   -1.50000
H35E  2    0.942843    1.041642    0.259218    10.78000   -1.50000
AFIX   0
C36   1    0.853812    1.018435    0.406382    10.78000    0.10215    0.09748 =
         0.10185   -0.01831   -0.01335   -0.00856
AFIX 133
H36C  2    0.829582    0.986424    0.398108    10.78000   -1.50000
H36D  2    0.826910    1.059288    0.405357    10.78000   -1.50000
H36E  2    0.866334    1.004819    0.448326    10.78000   -1.50000
AFIX   0
PART 4
O2A   6    0.330394    1.095821    0.843980   131.00000    0.05072    0.05621 =
         0.05833   -0.01205   -0.01081    0.00459
AFIX   7
H2AA  2    0.299941    1.093037    0.877541   131.00000   -1.50000
H2AB  2    0.361048    1.066658    0.855073   131.00000   -1.50000
AFIX   0
PART 1
K5    4    0.756999    0.335748    1.061597    11.00000    0.04498    0.04964 =
         0.05984    0.00835   -0.00801   -0.00307
PART 2
K9A   4    1.056677    0.966273    0.400893    91.00000    0.05994    0.04444 =
         0.08264    0.00347    0.01413   -0.01220
O1I   6    1.091021    0.836808    0.208371   -41.00000    0.13725    0.08461 =
         0.06399    0.00489   -0.01186   -0.02863

O13   6    1.158640    0.662018    0.465228    11.00000    0.03911    0.08009 =
         0.08102   -0.03005   -0.01530    0.01153
O19   6    0.985864    1.017661    0.505169    10.22000    0.13023    0.13018 =
         0.13012   -0.02240   -0.02261   -0.01430
O31A  6    0.293450    1.084060    0.937186   -31.00000    0.06434    0.04042 =
         0.07603   -0.01544   -0.00645    0.00757
AFIX   7
H31F  2    0.271291    1.131433    0.932275   -31.00000   -1.50000
H31G  2    0.259412    1.063229    0.974583   -31.00000   -1.50000
AFIX   0
C1D   1    0.930593    1.023758    0.500176    10.22000    0.13369    0.13375 =
         0.13364   -0.02310   -0.02315   -0.01398
C1E   1    0.906472    1.006920    0.445907    10.22000    0.11750    0.11584 =
         0.11785   -0.02038   -0.01897   -0.01227
AFIX 133
H1EA  2    0.926942    1.030994    0.405755    10.22000   -1.50000
H1EB  2    0.859767    1.017551    0.451028    10.22000   -1.50000
H1EC  2    0.916956    0.961221    0.445501    10.22000   -1.50000
AFIX   0
C1F   1    0.877392    1.048478    0.548405    10.22000    0.13020    0.13005 =
         0.13026   -0.02264   -0.02230   -0.01390
AFIX 133
H1FA  2    0.862023    1.012822    0.580695    10.22000   -1.50000
H1FB  2    0.841923    1.070457    0.527217    10.22000   -1.50000
H1FC  2    0.893540    1.078272    0.568750    10.22000   -1.50000
AFIX   0
C1G   1    1.112188    0.879846    0.168865   -41.00000    0.12677    0.08609 =
         0.06521   -0.00094   -0.01201   -0.03310
C1J   1    1.173569    0.870901    0.122346   -41.00000    0.13605    0.11844 =
         0.09527   -0.01050   -0.00563   -0.03173
AFIX 133
H1JA  2    1.203509    0.838115    0.142450   -41.00000   -1.50000
H1JB  2    1.192975    0.911117    0.109457   -41.00000   -1.50000
H1JC  2    1.164190    0.857646    0.084841   -41.00000   -1.50000
AFIX   0
C1K   1    1.077126    0.945060    0.163663   -41.00000    0.13328    0.08746 =
         0.10998   -0.00350   -0.01445   -0.04418
AFIX 133
H1KA  2    1.046360    0.949445    0.134658   -41.00000   -1.50000
H1KB  2    1.107919    0.976642    0.147180   -41.00000   -1.50000
H1KC  2    1.054051    0.951962    0.205732   -41.00000   -1.50000
AFIX   0

C37   1    1.181885    0.628037    0.509838    11.00000    0.05044    0.09221 =
         0.08285   -0.03347   -0.01539   -0.00631
C38   1    1.164152    0.641021    0.576614    11.00000    0.08266    0.09153 =
         0.08759   -0.03460   -0.01802   -0.01396
AFIX 133
H38A  2    1.199699    0.658683    0.587381    11.00000   -1.50000
H38B  2    1.155589    0.601246    0.606015    11.00000   -1.50000
H38C  2    1.125586    0.671614    0.580061    11.00000   -1.50000
AFIX   0
C39   1    1.229278    0.570520    0.498696    11.00000    0.06677    0.11427 =
         0.11388   -0.04070   -0.01271    0.02010
AFIX 133
H39A  2    1.209174    0.541176    0.481314    11.00000   -1.50000
H39B  2    1.242023    0.548943    0.539052    11.00000   -1.50000
H39C  2    1.267342    0.584175    0.468504    11.00000   -1.50000
AFIX   0

PART 3
K2C   4    0.396321    1.195696    0.783953    81.00000    0.03943    0.04110 =
         0.04504   -0.00739   -0.00573    0.00362
PART 4
K2D   4    0.287101    1.067179    0.744914    71.00000    0.03943    0.04110 =
         0.04504   -0.00739   -0.00573    0.00362
PART 1
O42   6    0.300983    1.199261    0.717776    10.50000    0.05985    0.04304 =
         0.04162    0.00622   -0.02506   -0.00090
AFIX   7
H42D  2    0.313973    1.222072    0.675723    10.50000   -1.50000
H42E  2    0.330519    1.209096    0.735730    10.50000   -1.50000
AFIX   0
PART 2
O2C   6    0.344432    1.142223    0.647603   -51.00000    0.05985    0.04304 =
         0.04162    0.00622   -0.02506   -0.00090
AFIX   7
H2CA  2    0.322479    1.122383    0.687238   -51.00000   -1.50000
H2CB  2    0.315098    1.178560    0.637364   -51.00000   -1.50000
AFIX   0

O11   6    0.346963    0.522916    0.852575    11.00000    0.06792    0.08442 =
         0.04098   -0.01476    0.00365   -0.02199
C46   1    0.381968    0.481047    0.827239    11.00000    0.06362    0.07765 =
         0.05524   -0.01432   -0.00573   -0.01410
C47   1    0.439153    0.497866    0.776468    11.00000    0.09708    0.11330 =
         0.07982   -0.01898    0.02443   -0.02171
AFIX 133
H47A  2    0.424534    0.528057    0.740902    11.00000   -1.50000
H47B  2    0.461135    0.459198    0.761337    11.00000   -1.50000
H47C  2    0.468895    0.517258    0.794221    11.00000   -1.50000
AFIX   0
C48   1    0.368314    0.412089    0.845203    11.00000    0.05983    0.08169 =
         0.07203   -0.01790   -0.01637   -0.01092
AFIX 133
H48A  2    0.332132    0.407754    0.880694    11.00000   -1.50000
H48B  2    0.406455    0.385612    0.857916    11.00000   -1.50000
H48C  2    0.357521    0.398277    0.808624    11.00000   -1.50000
AFIX   0

PART 1
O23   6    1.166751    0.908495    0.923856    10.50000    0.06833    0.09216 =
         0.10970   -0.02399   -0.00463   -0.00331

O24   6    0.811384    1.008299    1.008483    10.50000    0.10721    0.10668 =
         0.11225   -0.01860   -0.01921   -0.01249
PART 2
O22   6    0.913292    0.914957    1.147015    10.50000    0.08861    0.10732 =
         0.08698   -0.01777    0.00523   -0.02468
C43   1    0.960663    0.816603    1.144081    10.50000    0.09951    0.10071 =
         0.12414    0.01232   -0.03507   -0.03639
AFIX 133
H43C  2    0.999070    0.838140    1.140543    10.50000   -1.50000
H43D  2    0.965740    0.793614    1.108499    10.50000   -1.50000
H43E  2    0.954921    0.786438    1.184265    10.50000   -1.50000
AFIX   0
C44   1    0.910363    0.858739    1.142663    10.50000    0.10816    0.09329 =
         0.08450    0.00298   -0.00515   -0.02724
C45   1    0.836075    0.840521    1.147948    10.50000    0.11502    0.06915 =
         0.10270   -0.00421   -0.06089   -0.02366
AFIX 133
H45A  2    0.833572    0.821855    1.111042    10.50000   -1.50000
H45B  2    0.805878    0.879175    1.148961    10.50000   -1.50000
H45C  2    0.824987    0.809795    1.186956    10.50000   -1.50000
AFIX   0

PART 1
O38   6    0.824795    0.221004    1.092872    10.50000    0.09173    0.09002 =
         0.09070   -0.01582   -0.01602   -0.00641
H38   2    0.852714    0.192806    1.075602    10.50000   -1.50000
C51   1    0.808893    0.197689    1.156489    10.50000    0.09800    0.09791 =
         0.09786   -0.01594   -0.01721   -0.01077
AFIX 133
H51A  2    0.811387    0.230579    1.181011    10.50000   -1.50000
H51B  2    0.838884    0.160381    1.168257    10.50000   -1.50000
H51C  2    0.765036    0.185431    1.165697    10.50000   -1.50000
AFIX   0

PART 2
O1F   6    0.386605    1.322426    0.719226  -141.00000    0.14015    0.13706 =
         0.13595   -0.02210   -0.02245   -0.01409
C1M   1    0.383578    1.352464    0.664751  -141.00000    0.10353    0.10343 =
         0.10352   -0.01821   -0.01792   -0.01128
C1N   1    0.432378    1.332584    0.612111  -141.00000    0.09135    0.09188 =
         0.09426   -0.01774   -0.01794   -0.01132
AFIX 133
H1NA  2    0.473888    1.320513    0.626400  -141.00000   -1.50000
H1NB  2    0.436344    1.367954    0.576102  -141.00000   -1.50000
H1NC  2    0.419276    1.296098    0.598910  -141.00000   -1.50000
AFIX   0
C1O   1    0.336278    1.405913    0.648279  -141.00000    0.09908    0.09832 =
         0.09781   -0.01844   -0.01359   -0.01076
AFIX 133
H1OA  2    0.302932    1.391108    0.631181  -141.00000   -1.50000
H1OB  2    0.357493    1.438576    0.616213  -141.00000   -1.50000
H1OC  2    0.316624    1.423967    0.686375  -141.00000   -1.50000
AFIX   0

PART 1
O1E   6    0.352301    0.633932    0.522045    10.25000    0.09786    0.09908 =
         0.09621   -0.01921   -0.01950   -0.01349
C1H   1    0.374240    0.664037    0.553191    10.25000    0.08010    0.08063 =
         0.08012   -0.01386   -0.01419   -0.00851
C1I   1    0.421690    0.708364    0.528109    10.25000    0.08533    0.08629 =
         0.08439   -0.01461   -0.01719   -0.00979
AFIX 133
H1IA  2    0.464723    0.685009    0.523674    10.25000   -1.50000
H1IB  2    0.418591    0.738490    0.557211    10.25000   -1.50000
H1IC  2    0.413962    0.731680    0.486419    10.25000   -1.50000
AFIX   0
C1L   1    0.350256    0.659041    0.620226    10.25000    0.07447    0.07697 =
         0.07562   -0.01591   -0.01570   -0.00825
AFIX 133
H1LA  2    0.303188    0.665739    0.627501    10.25000   -1.50000
H1LB  2    0.367020    0.691368    0.636724    10.25000   -1.50000
H1LC  2    0.364208    0.616610    0.642153    10.25000   -1.50000
AFIX   0

O40   6    0.924641    0.917195    0.979740    10.25000    0.10721    0.10668 =
         0.11225   -0.01860   -0.01921   -0.01249
PART 3
K9B   4    0.996130    1.015565    0.296050   101.00000    0.05994    0.04444 =
         0.08264    0.00347    0.01413   -0.01220

PART 1
O43   6    0.361232    1.147511    0.814350  -131.00000    0.05072    0.05621 =
         0.05833   -0.01205   -0.01081    0.00459
AFIX   7
H43A  2    0.365518    1.192247    0.784863  -131.00000   -1.50000
H43B  2    0.407463    1.141927    0.827597  -131.00000   -1.50000
AFIX   0

O41   6    0.896462    0.798693    1.081307    10.25000    0.10721    0.10668 =
         0.11225   -0.01860   -0.01921   -0.01249
PART 0
O1G   6    0.802168    0.366793    1.158426    11.00000    0.09465    0.06129 =
         0.11465    0.03502   -0.05012   -0.03504
PART 1
AFIX  83
H1G   2    0.805956    0.405558    1.144548   111.00000   -1.50000
AFIX  83
PART 2
H1GA  2    0.789980    0.343457    1.137329  -111.00000   -1.50000
AFIX   0
PART 1
C1P   1    0.772027    0.359051    1.221695   111.00000    0.10785    0.09568 =
         0.08958    0.03333   -0.04393   -0.04638
AFIX 133
H1PA  2    0.729902    0.384218    1.225096   111.00000   -1.50000
H1PB  2    0.798508    0.373487    1.247075   111.00000   -1.50000
H1PC  2    0.766428    0.313992    1.237509   111.00000   -1.50000
AFIX   0
PART 2
C1Q   1    0.750548    0.405659    1.182522  -111.00000    0.10785    0.09568 =
         0.08958    0.03333   -0.04393   -0.04638
AFIX 133
H1QA  2    0.741576    0.442185    1.149589  -111.00000   -1.50000
H1QB  2    0.760282    0.420749    1.218884  -111.00000   -1.50000
H1QC  2    0.712865    0.381841    1.196328  -111.00000   -1.50000
AFIX   0

O38A  6    1.175003    0.780572    0.937639    10.50000    0.09173    0.09002 =
         0.09070   -0.01582   -0.01602   -0.00641
O18A  6    0.947089    0.286142    1.087619  -121.00000    0.04068    0.05888 =
         0.02919   -0.00248   -0.00394    0.00294
AFIX   7
H18C  2    0.955218    0.268346    1.125413  -121.00000   -1.50000
H18D  2    0.907614    0.278509    1.088475  -121.00000   -1.50000
AFIX   6

PART 1
O1H   6    0.471688    1.158897    0.667925    11.00000    0.07686    0.04474 =
         0.11216    0.01785   -0.04194   -0.00727
H1HA  2    0.501443    1.165408    0.634494    11.00000   -1.50000
H1HB  2    0.435790    1.170169    0.653452    11.00000   -1.50000
AFIX   6

O32   6    1.197940    0.539143    0.450935    10.25000    0.07372    0.08454 =
         0.06005   -0.02927    0.02418   -0.01383
H32A  2    1.172005    0.572197    0.438708    10.25000   -1.50000
H32B  2    1.220356    0.528963    0.415753    10.25000   -1.50000
AFIX   6

O44   6    0.449796    0.551062    0.805536    10.25000    0.05351    0.04504 =
         0.07589   -0.00103   -0.02844   -0.00490
H44A  2    0.451371    0.567030    0.765417    10.25000   -1.50000
H44B  2    0.439439    0.583790    0.824732    10.25000   -1.50000
AFIX   0
HKLF 4


REM  143AM22NI_0ma.res in P-1
REM wR2 = 0.1536, GooF = S = 1.040, Restrained GooF = 1.082 for all data
REM R1 = 0.0489 for 39688 Fo > 4sig(Fo) and 0.0560 for all 45718 data
REM 2545 parameters refined using 801 restraints

END

WGHT      0.0865     14.2484

REM Highest difference peak  1.452,  deepest hole -1.284,  1-sigma level  0.097
Q1    1   0.5930  1.1622  0.6204  11.00000  0.05    1.45
Q2    1   0.5210  1.1790  0.6141  11.00000  0.05    1.35
Q3    1   0.3572  0.6789  0.5979  11.00000  0.05    1.20
Q4    1   0.4530  1.2993  0.7416  11.00000  0.05    1.18
Q5    1   1.0704  0.9428  0.3199  11.00000  0.05    1.12
Q6    1   0.8093  1.0039  1.0446  11.00000  0.05    1.10
Q7    1   0.8880  0.8220  1.1235  11.00000  0.05    1.09
Q8    1   0.8169  1.0043  0.9781  11.00000  0.05    1.04
Q9    1   0.3426  1.0796  0.7585  11.00000  0.05    1.01
Q10   1   0.3618  1.2185  0.7813  11.00000  0.05    1.01
Q11   1   0.5035  1.2279  0.5576  11.00000  0.05    0.98
Q12   1   0.9574  0.9178  0.9382  11.00000  0.05    0.95
Q13   1   0.3993  1.1815  0.7543  11.00000  0.05    0.94
Q14   1   0.2971  1.0820  0.7234  11.00000  0.05    0.88
Q15   1   0.7947  0.9250  1.1804  11.00000  0.05    0.87
Q16   1   0.9051  1.0186  0.3996  11.00000  0.05    0.87
Q17   1   0.8213  0.3392  1.2720  11.00000  0.05    0.85
Q18   1   0.9760  1.0256  0.2389  11.00000  0.05    0.82
Q19   1   0.3819  0.6405  0.5642  11.00000  0.05    0.81
Q20   1   0.2157  0.9772  0.8209  11.00000  0.05    0.81
;
_shelx_res_checksum              93432
_shelx_fab_file                  
;
    1    0    0    -10.67      0.00
    4    0    0     16.12      0.00
    5    0    0     16.18      0.00
    6    0    0      1.48      0.00
    7    0    0     10.41      0.00
    8    0    0     -1.71      0.00
    9    0    0      4.67      0.00
   10    0    0      1.00      0.00
   11    0    0      0.72      0.00
   12    0    0      0.02      0.00
   13    0    0      0.17      0.00
   14    0    0     -1.60      0.00
   15    0    0      1.53      0.00
   16    0    0     -0.85      0.00
   17    0    0      1.47      0.00
   18    0    0     -1.79      0.00
   19    0    0      0.68      0.00
   20    0    0     -1.05      0.00
   21    0    0      0.56      0.00
   22    0    0     -0.19      0.00
   23    0    0     -0.42      0.00
   24    0    0     -0.21      0.00
   25    0    0     -0.38      0.00
   26    0    0      0.15      0.00
   27    0    0     -0.19      0.00
  -27    1    0     -0.42      0.00
  -26    1    0     -0.16      0.00
  -25    1    0     -0.33      0.00
  -24    1    0      0.04      0.00
  -23    1    0     -0.49      0.00
  -22    1    0     -0.33      0.00
  -21    1    0     -1.09      0.00
  -20    1    0      0.43      0.00
  -19    1    0     -0.97      0.00
  -18    1    0      0.57      0.00
  -17    1    0     -1.36      0.00
  -16    1    0     -0.39      0.00
  -15    1    0     -1.01      0.00
  -14    1    0      0.55      0.00
  -13    1    0      0.13      0.00
  -12    1    0     -1.58      0.00
  -11    1    0      0.26      0.00
  -10    1    0     -2.56      0.00
   -9    1    0     -0.23      0.00
   -8    1    0      2.15      0.00
   -7    1    0     -3.27      0.00
   -6    1    0      6.63      0.00
   -5    1    0     -5.96      0.00
   -4    1    0      8.65      0.00
   -3    1    0      8.95      0.00
   -2    1    0      0.83      0.00
    0    1    0    -18.61      0.00
    3    1    0     32.51      0.00
    4    1    0      3.52      0.00
    5    1    0     10.67      0.00
    6    1    0     14.84      0.00
    7    1    0      2.78      0.00
    8    1    0     12.20      0.00
    9    1    0     -1.40      0.00
   10    1    0      4.29      0.00
   11    1    0     -0.27      0.00
   12    1    0      1.43      0.00
   13    1    0     -0.75      0.00
   14    1    0      1.28      0.00
   15    1    0     -1.99      0.00
   16    1    0      0.74      0.00
   17    1    0     -1.60      0.00
   18    1    0      1.77      0.00
   19    1    0     -0.83      0.00
   20    1    0      0.70      0.00
   21    1    0     -0.65      0.00
   22    1    0     -0.05      0.00
   23    1    0      0.51      0.00
   24    1    0     -0.16      0.00
   25    1    0      0.34      0.00
   26    1    0     -0.45      0.00
   27    1    0      0.35      0.00
  -27    2    0     -0.03      0.00
  -26    2    0     -0.61      0.00
  -25    2    0     -0.18      0.00
  -24    2    0     -0.75      0.00
  -23    2    0      0.06      0.00
  -22    2    0     -0.16      0.00
  -21    2    0      0.08      0.00
  -20    2    0     -0.94      0.00
  -19    2    0     -0.30      0.00
  -18    2    0     -0.77      0.00
  -17    2    0     -0.52      0.00
  -16    2    0     -0.15      0.00
  -15    2    0     -1.49      0.00
  -14    2    0     -1.64      0.00
  -13    2    0     -2.16      0.00
  -12    2    0     -0.17      0.00
  -11    2    0     -2.65      0.00
  -10    2    0      0.19      0.00
   -9    2    0     -4.38      0.00
   -8    2    0     -3.15      0.00
   -7    2    0     -1.39      0.00
   -6    2    0     -6.63      0.00
   -5    2    0      4.51      0.00
   -4    2    0    -11.87      0.00
   -3    2    0      2.74      0.00
   -2    2    0     -5.51      0.00
   -1    2    0     -5.51      0.00
    3    2    0    -13.59      0.00
    4    2    0     18.64      0.00
    6    2    0      3.43      0.00
    7    2    0      7.13      0.00
    8    2    0     -1.37      0.00
    9    2    0      8.29      0.00
   10    2    0     -0.79      0.00
   11    2    0      2.33      0.00
   12    2    0     -0.86      0.00
   13    2    0      0.28      0.00
   14    2    0     -1.32      0.00
   15    2    0      0.51      0.00
   16    2    0     -1.04      0.00
   17    2    0      0.59      0.00
   18    2    0     -1.78      0.00
   19    2    0      0.73      0.00
   20    2    0     -0.50      0.00
   21    2    0      0.90      0.00
   22    2    0      0.03      0.00
   23    2    0     -0.17      0.00
   24    2    0      0.20      0.00
   25    2    0      0.18      0.00
   26    2    0      0.39      0.00
   27    2    0     -0.14      0.00
  -26    3    0     -0.10      0.00
  -25    3    0     -0.32      0.00
  -24    3    0      0.05      0.00
  -23    3    0     -0.52      0.00
  -22    3    0     -0.37      0.00
  -21    3    0     -0.01      0.00
  -20    3    0      0.45      0.00
  -19    3    0     -0.08      0.00
  -18    3    0     -0.31      0.00
  -17    3    0     -0.42      0.00
  -16    3    0     -1.50      0.00
  -15    3    0     -0.31      0.00
  -14    3    0     -1.08      0.00
  -13    3    0     -1.63      0.00
  -12    3    0     -2.78      0.00
  -11    3    0     -2.34      0.00
  -10    3    0     -3.17      0.00
   -9    3    0     -0.33      0.00
   -8    3    0     -2.71      0.00
   -7    3    0     -2.84      0.00
   -6    3    0     -2.32      0.00
   -5    3    0     -7.11      0.00
   -4    3    0      4.08      0.00
   -3    3    0    -11.33      0.00
   -2    3    0      4.66      0.00
   -1    3    0    -10.22      0.00
    0    3    0     -8.11      0.00
    1    3    0      5.40      0.00
    2    3    0    -13.27      0.00
    3    3    0      9.50      0.00
    4    3    0    -15.89      0.00
    5    3    0      5.52      0.00
    6    3    0     -3.06      0.00
    7    3    0      0.92      0.00
    8    3    0      1.58      0.00
    9    3    0     -3.27      0.00
   10    3    0      2.13      0.00
   11    3    0     -0.13      0.00
   12    3    0      0.70      0.00
   13    3    0     -0.19      0.00
   14    3    0     -0.06      0.00
   15    3    0     -0.76      0.00
   16    3    0     -0.15      0.00
   17    3    0     -0.97      0.00
   18    3    0      1.07      0.00
   19    3    0     -1.20      0.00
   20    3    0      0.59      0.00
   21    3    0     -1.12      0.00
   22    3    0      0.70      0.00
   23    3    0      0.05      0.00
   24    3    0      0.53      0.00
   25    3    0     -0.39      0.00
   26    3    0      0.42      0.00
   27    3    0      0.12      0.00
  -26    4    0     -0.18      0.00
  -25    4    0     -0.22      0.00
  -24    4    0     -0.34      0.00
  -23    4    0      0.19      0.00
  -22    4    0      0.09      0.00
  -21    4    0     -0.22      0.00
  -20    4    0     -0.43      0.00
  -19    4    0      0.59      0.00
  -18    4    0      0.21      0.00
  -17    4    0      0.77      0.00
  -16    4    0      0.24      0.00
  -15    4    0     -0.51      0.00
  -14    4    0     -1.01      0.00
  -13    4    0     -0.16      0.00
  -12    4    0     -1.17      0.00
  -11    4    0     -0.46      0.00
  -10    4    0     -2.20      0.00
   -9    4    0     -2.87      0.00
   -8    4    0     -0.67      0.00
   -7    4    0     -1.33      0.00
   -6    4    0      2.03      0.00
   -5    4    0     -1.29      0.00
   -4    4    0     -1.75      0.00
   -3    4    0      4.00      0.00
   -2    4    0     -5.41      0.00
   -1    4    0      8.18      0.00
    0    4    0     -3.35      0.00
    1    4    0     -1.76      0.00
    2    4    0      0.76      0.00
    3    4    0     -6.90      0.00
    4    4    0      8.30      0.00
    5    4    0     -9.58      0.00
    6    4    0      2.50      0.00
    7    4    0     -5.64      0.00
    8    4    0      0.79      0.00
    9    4    0      0.26      0.00
   10    4    0     -1.19      0.00
   11    4    0     -0.56      0.00
   12    4    0     -0.18      0.00
   13    4    0      0.53      0.00
   14    4    0      0.13      0.00
   15    4    0      0.62      0.00
   16    4    0     -0.25      0.00
   17    4    0      0.75      0.00
   18    4    0     -1.38      0.00
   19    4    0      1.16      0.00
   20    4    0     -1.07      0.00
   21    4    0      1.21      0.00
   22    4    0     -1.12      0.00
   23    4    0      0.31      0.00
   24    4    0     -0.52      0.00
   25    4    0      0.97      0.00
   26    4    0     -0.41      0.00
   27    4    0      0.52      0.00
  -26    5    0      0.16      0.00
  -25    5    0     -0.06      0.00
  -24    5    0      0.15      0.00
  -23    5    0     -0.60      0.00
  -22    5    0     -0.03      0.00
  -21    5    0      0.11      0.00
  -20    5    0      0.69      0.00
  -19    5    0     -0.50      0.00
  -18    5    0      0.88      0.00
  -17    5    0     -0.22      0.00
  -16    5    0      1.76      0.00
  -15    5    0      1.10      0.00
  -14    5    0      1.72      0.00
  -13    5    0      0.17      0.00
  -12    5    0      0.73      0.00
  -11    5    0     -0.24      0.00
  -10    5    0      0.92      0.00
   -9    5    0      1.06      0.00
   -8    5    0     -1.54      0.00
   -7    5    0      0.72      0.00
   -6    5    0     -3.93      0.00
   -5    5    0      6.33      0.00
   -4    5    0     -2.04      0.00
   -3    5    0      4.71      0.00
   -2    5    0      1.88      0.00
   -1    5    0      0.02      0.00
    0    5    0      7.09      0.00
    1    5    0      2.00      0.00
    2    5    0      5.80      0.00
    3    5    0      2.14      0.00
    4    5    0     -2.36      0.00
    5    5    0      6.99      0.00
    6    5    0     -2.38      0.00
    7    5    0      4.65      0.00
    8    5    0     -3.30      0.00
    9    5    0      0.22      0.00
   10    5    0      0.29      0.00
   11    5    0      0.38      0.00
   12    5    0      0.48      0.00
   13    5    0     -0.82      0.00
   14    5    0      0.88      0.00
   15    5    0     -0.34      0.00
   16    5    0      1.18      0.00
   17    5    0     -0.49      0.00
   18    5    0      1.50      0.00
   19    5    0     -1.02      0.00
   20    5    0      0.92      0.00
   21    5    0     -1.15      0.00
   22    5    0      0.91      0.00
   23    5    0     -0.31      0.00
   24    5    0      0.23      0.00
   25    5    0     -0.68      0.00
   26    5    0      0.64      0.00
   27    5    0     -0.18      0.00
  -26    6    0     -0.23      0.00
  -25    6    0      0.34      0.00
  -24    6    0     -0.30      0.00
  -23    6    0      0.68      0.00
  -22    6    0     -0.31      0.00
  -21    6    0     -0.09      0.00
  -20    6    0     -0.35      0.00
  -19    6    0      0.97      0.00
  -18    6    0      0.11      0.00
  -17    6    0      1.57      0.00
  -16    6    0     -0.19      0.00
  -15    6    0      1.62      0.00
  -14    6    0      1.50      0.00
  -13    6    0      2.51      0.00
  -12    6    0      2.71      0.00
  -11    6    0      1.48      0.00
  -10    6    0      1.85      0.00
   -9    6    0     -0.45      0.00
   -8    6    0      3.02      0.00
   -7    6    0     -0.73      0.00
   -6    6    0      3.74      0.00
   -5    6    0     -7.23      0.00
   -4    6    0      5.17      0.00
   -3    6    0     -6.04      0.00
   -2    6    0      5.82      0.00
    0    6    0     -0.09      0.00
    1    6    0      1.98      0.00
    2    6    0     -1.66      0.00
    3    6    0      6.01      0.00
    4    6    0      1.22      0.00
    5    6    0      0.02      0.00
    6    6    0      1.85      0.00
    7    6    0     -0.72      0.00
    8    6    0      3.43      0.00
    9    6    0      0.02      0.00
   10    6    0     -0.45      0.00
   11    6    0     -0.12      0.00
   12    6    0     -0.60      0.00
   13    6    0      1.29      0.00
   14    6    0     -0.81      0.00
   15    6    0      0.72      0.00
   16    6    0     -0.69      0.00
   17    6    0      0.81      0.00
   18    6    0     -0.53      0.00
   19    6    0      0.89      0.00
   20    6    0     -0.23      0.00
   21    6    0      0.67      0.00
   22    6    0     -0.61      0.00
   23    6    0     -0.06      0.00
   24    6    0      0.07      0.00
   25    6    0      0.26      0.00
   26    6    0     -0.36      0.00
   27    6    0      0.30      0.00
  -25    7    0     -0.48      0.00
  -24    7    0      0.36      0.00
  -23    7    0     -0.50      0.00
  -22    7    0      0.58      0.00
  -21    7    0      0.42      0.00
  -20    7    0      0.28      0.00
  -19    7    0     -0.05      0.00
  -18    7    0      0.21      0.00
  -17    7    0      0.18      0.00
  -16    7    0      1.73      0.00
  -15    7    0      0.48      0.00
  -14    7    0      1.08      0.00
  -13    7    0      1.00      0.00
  -12    7    0      1.03      0.00
  -11    7    0      3.30      0.00
  -10    7    0      1.13      0.00
   -9    7    0      4.12      0.00
   -8    7    0     -1.12      0.00
   -7    7    0      2.01      0.00
   -6    7    0     -1.92      0.00
   -5    7    0      4.69      0.00
   -4    7    0     -5.61      0.00
   -3    7    0      2.03      0.00
   -2    7    0     -9.10      0.00
   -1    7    0      0.97      0.00
    0    7    0     -4.61      0.00
    1    7    0     -3.11      0.00
    2    7    0     -1.95      0.00
    3    7    0     -8.21      0.00
    4    7    0      0.26      0.00
    5    7    0     -3.72      0.00
    6    7    0     -0.11      0.00
    7    7    0     -2.60      0.00
    8    7    0     -2.53      0.00
    9    7    0     -0.74      0.00
   10    7    0     -0.11      0.00
   11    7    0     -0.31      0.00
   12    7    0     -0.36      0.00
   13    7    0     -1.15      0.00
   14    7    0      0.07      0.00
   15    7    0     -0.16      0.00
   16    7    0      0.25      0.00
   17    7    0     -0.14      0.00
   18    7    0      0.16      0.00
   19    7    0     -0.07      0.00
   20    7    0      0.04      0.00
   21    7    0     -0.07      0.00
   22    7    0      0.54      0.00
   23    7    0     -0.02      0.00
   24    7    0     -0.21      0.00
   25    7    0     -0.23      0.00
   26    7    0      0.15      0.00
   27    7    0     -0.32      0.00
  -25    8    0      0.25      0.00
  -24    8    0     -0.28      0.00
  -23    8    0      0.30      0.00
  -22    8    0     -0.29      0.00
  -21    8    0     -0.06      0.00
  -20    8    0      0.63      0.00
  -19    8    0      0.32      0.00
  -18    8    0      0.89      0.00
  -17    8    0     -0.03      0.00
  -16    8    0     -0.61      0.00
  -15    8    0      0.79      0.00
  -14    8    0     -0.02      0.00
  -13    8    0      1.12      0.00
  -12    8    0     -0.01      0.00
  -11    8    0     -0.38      0.00
  -10    8    0      1.42      0.00
   -9    8    0     -0.67      0.00
   -8    8    0      3.71      0.00
   -7    8    0      0.41      0.00
   -6    8    0      1.81      0.00
   -5    8    0     -2.07      0.00
   -4    8    0      1.84      0.00
   -3    8    0     -1.19      0.00
   -2    8    0      1.90      0.00
   -1    8    0     -5.45      0.00
    0    8    0     -2.39      0.00
    1    8    0     -5.01      0.00
    2    8    0     -4.09      0.00
    3    8    0     -1.94      0.00
    4    8    0     -8.03      0.00
    5    8    0     -3.56      0.00
    6    8    0     -6.91      0.00
    7    8    0     -1.97      0.00
    8    8    0     -3.10      0.00
    9    8    0     -3.16      0.00
   10    8    0     -2.13      0.00
   11    8    0     -2.07      0.00
   12    8    0     -0.06      0.00
   13    8    0     -0.52      0.00
   14    8    0      0.36      0.00
   15    8    0     -0.71      0.00
   16    8    0      0.35      0.00
   17    8    0     -0.01      0.00
   18    8    0      0.33      0.00
   19    8    0      0.20      0.00
   20    8    0      0.24      0.00
   21    8    0      0.29      0.00
   22    8    0     -0.59      0.00
   23    8    0      0.59      0.00
   24    8    0     -0.20      0.00
   25    8    0      0.35      0.00
   26    8    0     -0.35      0.00
   27    8    0      0.10      0.00
  -24    9    0     -0.06      0.00
  -23    9    0     -0.14      0.00
  -22    9    0      0.24      0.00
  -21    9    0      0.05      0.00
  -20    9    0     -0.35      0.00
  -19    9    0      0.20      0.00
  -18    9    0     -0.29      0.00
  -17    9    0      0.78      0.00
  -16    9    0      0.75      0.00
  -15    9    0     -0.94      0.00
  -14    9    0      0.32      0.00
  -13    9    0     -1.97      0.00
  -12    9    0      1.21      0.00
  -11    9    0     -1.08      0.00
  -10    9    0     -0.25      0.00
   -9    9    0      0.03      0.00
   -8    9    0     -1.87      0.00
   -7    9    0      1.33      0.00
   -6    9    0      0.45      0.00
   -5    9    0      2.93      0.00
   -4    9    0      1.04      0.00
   -3    9    0      0.13      0.00
   -2    9    0      1.34      0.00
   -1    9    0      2.50      0.00
    0    9    0      1.39      0.00
    1    9    0      0.80      0.00
    2    9    0     -2.22      0.00
    3    9    0     -1.56      0.00
    4    9    0     -0.79      0.00
    5    9    0     -2.20      0.00
    6    9    0     -1.87      0.00
    7    9    0     -4.55      0.00
    8    9    0     -2.71      0.00
    9    9    0     -1.66      0.00
   10    9    0     -2.18      0.00
   11    9    0     -0.56      0.00
   12    9    0     -1.93      0.00
   13    9    0      0.20      0.00
   14    9    0     -0.84      0.00
   15    9    0      1.22      0.00
   16    9    0      0.04      0.00
   17    9    0      0.50      0.00
   18    9    0      0.44      0.00
   19    9    0      0.08      0.00
   20    9    0      0.45      0.00
   21    9    0     -0.10      0.00
   22    9    0      1.08      0.00
   23    9    0     -0.84      0.00
   24    9    0      0.76      0.00
   25    9    0     -0.50      0.00
   26    9    0      0.37      0.00
  -24   10    0     -0.12      0.00
  -23   10    0     -0.23      0.00
  -22   10    0     -0.54      0.00
  -21   10    0      0.02      0.00
  -20   10    0     -0.06      0.00
  -19   10    0     -0.05      0.00
  -18   10    0     -0.07      0.00
  -17   10    0     -0.57      0.00
  -16   10    0     -0.38      0.00
  -15   10    0      0.93      0.00
  -14   10    0     -0.51      0.00
  -13   10    0      1.36      0.00
  -12   10    0     -2.74      0.00
  -11   10    0      1.01      0.00
  -10   10    0     -1.61      0.00
   -9   10    0      0.13      0.00
   -8   10    0      0.42      0.00
   -7   10    0     -1.70      0.00
   -6   10    0      0.98      0.00
   -5   10    0     -1.62      0.00
   -4   10    0      2.34      0.00
   -3   10    0      2.74      0.00
   -2   10    0      1.35      0.00
   -1   10    0      2.47      0.00
    0   10    0      1.33      0.00
    1   10    0      3.54      0.00
    2   10    0      4.29      0.00
    3   10    0      1.35      0.00
    4   10    0      2.20      0.00
    5   10    0     -0.24      0.00
    6   10    0      1.34      0.00
    7   10    0      1.03      0.00
    8   10    0     -0.68      0.00
    9   10    0     -1.13      0.00
   10   10    0     -0.67      0.00
   11   10    0     -0.92      0.00
   12   10    0     -0.05      0.00
   13   10    0     -0.63      0.00
   14   10    0      0.42      0.00
   15   10    0     -0.57      0.00
   16   10    0      0.45      0.00
   17   10    0      0.49      0.00
   18   10    0      0.13      0.00
   19   10    0      0.77      0.00
   20   10    0      0.06      0.00
   21   10    0      0.36      0.00
   22   10    0     -0.48      0.00
   23   10    0      1.01      0.00
   24   10    0     -0.55      0.00
   25   10    0      0.61      0.00
   26   10    0     -0.04      0.00
  -24   11    0      0.07      0.00
  -23   11    0     -0.01      0.00
  -22   11    0      0.19      0.00
  -21   11    0     -0.77      0.00
  -20   11    0     -0.20      0.00
  -19   11    0     -0.62      0.00
  -18   11    0      0.05      0.00
  -17   11    0      0.06      0.00
  -16   11    0     -0.16      0.00
  -15   11    0     -0.59      0.00
  -14   11    0     -0.06      0.00
  -13   11    0     -0.38      0.00
  -12   11    0      2.03      0.00
  -11   11    0     -1.23      0.00
  -10   11    0      1.02      0.00
   -9   11    0     -1.17      0.00
   -8   11    0     -0.19      0.00
   -7   11    0      1.34      0.00
   -6   11    0     -1.67      0.00
   -5   11    0      2.49      0.00
   -4   11    0     -2.66      0.00
   -3   11    0      0.79      0.00
   -2   11    0      0.66      0.00
   -1   11    0      0.91      0.00
    0   11    0      2.77      0.00
    1   11    0     -0.53      0.00
    2   11    0      1.56      0.00
    3   11    0      2.32      0.00
    4   11    0      1.60      0.00
    5   11    0      2.86      0.00
    6   11    0      0.17      0.00
    7   11    0      0.36      0.00
    8   11    0      1.41      0.00
    9   11    0      0.18      0.00
   10   11    0      0.23      0.00
   11   11    0     -0.83      0.00
   12   11    0     -0.10      0.00
   13   11    0     -0.59      0.00
   14   11    0     -0.49      0.00
   15   11    0      0.14      0.00
   16   11    0     -0.35      0.00
   17   11    0     -0.05      0.00
   18   11    0      0.11      0.00
   19   11    0     -0.08      0.00
   20   11    0     -0.01      0.00
   21   11    0      0.51      0.00
   22   11    0      0.00      0.00
   23   11    0     -0.27      0.00
   24   11    0      0.30      0.00
   25   11    0     -0.19      0.00
   26   11    0      0.02      0.00
  -23   12    0     -0.17      0.00
  -22   12    0     -0.29      0.00
  -21   12    0      0.54      0.00
  -20   12    0     -0.30      0.00
  -19   12    0      0.06      0.00
  -18   12    0     -0.80      0.00
  -17   12    0     -0.38      0.00
  -16   12    0      0.00      0.00
  -15   12    0     -0.16      0.00
  -14   12    0      0.44      0.00
  -13   12    0     -0.81      0.00
  -12   12    0     -0.68      0.00
  -11   12    0      0.72      0.00
  -10   12    0     -0.03      0.00
   -9   12    0      1.34      0.00
   -8   12    0     -0.35      0.00
   -7   12    0     -0.59      0.00
   -6   12    0      1.45      0.00
   -5   12    0     -1.85      0.00
   -4   12    0      2.96      0.00
   -3   12    0     -1.93      0.00
   -2   12    0      0.39      0.00
   -1   12    0     -1.04      0.00
    0   12    0     -1.58      0.00
    1   12    0      1.95      0.00
    2   12    0     -2.08      0.00
    3   12    0      0.17      0.00
    4   12    0     -1.47      0.00
    5   12    0     -0.47      0.00
    6   12    0      0.32      0.00
    7   12    0      0.16      0.00
    8   12    0     -1.40      0.00
    9   12    0     -0.16      0.00
   10   12    0     -0.56      0.00
   11   12    0      0.07      0.00
   12   12    0     -0.98      0.00
   13   12    0     -0.42      0.00
   14   12    0     -0.35      0.00
   15   12    0     -0.99      0.00
   16   12    0      0.13      0.00
   17   12    0     -0.74      0.00
   18   12    0      0.15      0.00
   19   12    0     -0.34      0.00
   20   12    0      0.40      0.00
   21   12    0     -0.86      0.00
   22   12    0      0.63      0.00
   23   12    0     -0.21      0.00
   24   12    0     -0.02      0.00
   25   12    0      0.01      0.00
  -22   13    0      0.05      0.00
  -21   13    0     -0.42      0.00
  -20   13    0      0.29      0.00
  -19   13    0      0.03      0.00
  -18   13    0      0.65      0.00
  -17   13    0     -0.24      0.00
  -16   13    0     -0.45      0.00
  -15   13    0     -0.33      0.00
  -14   13    0     -0.93      0.00
  -13   13    0      0.66      0.00
  -12   13    0     -0.64      0.00
  -11   13    0     -0.60      0.00
  -10   13    0     -0.83      0.00
   -9   13    0     -1.14      0.00
   -8   13    0      1.03      0.00
   -7   13    0     -0.19      0.00
   -6   13    0     -0.15      0.00
   -5   13    0      0.69      0.00
   -4   13    0     -1.57      0.00
   -3   13    0      2.16      0.00
   -2   13    0     -0.78      0.00
   -1   13    0      1.20      0.00
    0   13    0     -0.19      0.00
    1   13    0     -2.21      0.00
    2   13    0      1.32      0.00
    3   13    0     -2.11      0.00
    4   13    0      0.56      0.00
    5   13    0     -2.01      0.00
    6   13    0     -1.42      0.00
    7   13    0     -1.34      0.00
    8   13    0     -0.36      0.00
    9   13    0     -0.73      0.00
   10   13    0     -1.52      0.00
   11   13    0     -0.42      0.00
   12   13    0     -0.69      0.00
   13   13    0     -0.05      0.00
   14   13    0     -0.94      0.00
   15   13    0      0.36      0.00
   16   13    0     -1.03      0.00
   17   13    0      0.46      0.00
   18   13    0     -0.66      0.00
   19   13    0      0.17      0.00
   20   13    0     -0.33      0.00
   21   13    0      0.67      0.00
   22   13    0     -0.58      0.00
   23   13    0      0.19      0.00
   24   13    0      0.06      0.00
   25   13    0     -0.24      0.00
  -22   14    0      0.31      0.00
  -21   14    0      0.55      0.00
  -20   14    0      0.05      0.00
  -19   14    0      0.26      0.00
  -18   14    0     -0.35      0.00
  -17   14    0      0.77      0.00
  -16   14    0      0.12      0.00
  -15   14    0      0.31      0.00
  -14   14    0     -0.39      0.00
  -13   14    0     -1.01      0.00
  -12   14    0     -0.48      0.00
  -11   14    0     -0.56      0.00
  -10   14    0     -0.46      0.00
   -9   14    0     -0.48      0.00
   -8   14    0     -2.43      0.00
   -7   14    0     -0.05      0.00
   -6   14    0     -1.23      0.00
   -5   14    0      0.39      0.00
   -4   14    0      0.32      0.00
   -3   14    0     -1.11      0.00
   -2   14    0      1.45      0.00
   -1   14    0     -0.76      0.00
    0   14    0      2.26      0.00
    1   14    0      1.10      0.00
    2   14    0     -0.14      0.00
    3   14    0      1.28      0.00
    4   14    0     -0.52      0.00
    5   14    0      1.13      0.00
    6   14    0      0.23      0.00
    7   14    0     -0.42      0.00
    8   14    0     -0.44      0.00
    9   14    0     -1.02      0.00
   10   14    0      1.14      0.00
   11   14    0     -1.34      0.00
   12   14    0      0.53      0.00
   13   14    0     -0.91      0.00
   14   14    0      0.60      0.00
   15   14    0     -0.52      0.00
   16   14    0      0.48      0.00
   17   14    0     -0.35      0.00
   18   14    0      0.20      0.00
   19   14    0      0.20      0.00
   20   14    0     -0.22      0.00
   21   14    0      0.04      0.00
   22   14    0      0.21      0.00
   23   14    0      0.27      0.00
   24   14    0     -0.23      0.00
   25   14    0      0.44      0.00
  -21   15    0      0.02      0.00
  -20   15    0      0.56      0.00
  -19   15    0      0.30      0.00
  -18   15    0      0.92      0.00
  -17   15    0     -0.53      0.00
  -16   15    0      0.50      0.00
  -15   15    0     -0.37      0.00
  -14   15    0      0.95      0.00
  -13   15    0     -0.27      0.00
  -12   15    0      0.12      0.00
  -11   15    0     -0.99      0.00
  -10   15    0     -0.60      0.00
   -9   15    0     -0.90      0.00
   -8   15    0      0.40      0.00
   -7   15    0     -1.72      0.00
   -6   15    0     -0.38      0.00
   -5   15    0     -1.99      0.00
   -4   15    0     -0.43      0.00
   -3   15    0      0.29      0.00
   -2   15    0     -1.12      0.00
   -1   15    0      1.62      0.00
    0   15    0     -1.91      0.00
    1   15    0      2.10      0.00
    2   15    0      0.55      0.00
    3   15    0      1.68      0.00
    4   15    0      1.12      0.00
    5   15    0      0.81      0.00
    6   15    0      0.80      0.00
    7   15    0      1.32      0.00
    8   15    0      0.73      0.00
    9   15    0      1.09      0.00
   10   15    0     -1.01      0.00
   11   15    0      1.44      0.00
   12   15    0     -0.51      0.00
   13   15    0      0.78      0.00
   14   15    0     -0.14      0.00
   15   15    0      0.08      0.00
   16   15    0      0.33      0.00
   17   15    0     -0.12      0.00
   18   15    0      0.41      0.00
   19   15    0     -0.48      0.00
   20   15    0      0.79      0.00
   21   15    0     -0.35      0.00
   22   15    0      0.26      0.00
   23   15    0     -0.23      0.00
   24   15    0      0.44      0.00
  -20   16    0     -0.11      0.00
  -19   16    0      0.29      0.00
  -18   16    0     -0.26      0.00
  -17   16    0      1.09      0.00
  -16   16    0     -0.04      0.00
  -15   16    0      0.52      0.00
  -14   16    0     -0.83      0.00
  -13   16    0      0.75      0.00
  -12   16    0     -0.41      0.00
  -11   16    0      0.89      0.00
  -10   16    0     -0.32      0.00
   -9   16    0     -0.05      0.00
   -8   16    0     -0.87      0.00
   -7   16    0      0.14      0.00
   -6   16    0     -0.46      0.00
   -5   16    0      0.03      0.00
   -4   16    0     -1.01      0.00
   -3   16    0     -1.35      0.00
   -2   16    0     -0.10      0.00
   -1   16    0     -2.00      0.00
    0   16    0      1.61      0.00
    1   16    0     -2.52      0.00
    2   16    0      0.83      0.00
    3   16    0     -1.19      0.00
    4   16    0      0.89      0.00
    5   16    0      0.28      0.00
    6   16    0      0.59      0.00
    7   16    0      0.30      0.00
    8   16    0      0.24      0.00
    9   16    0      0.51      0.00
   10   16    0      1.08      0.00
   11   16    0     -0.36      0.00
   12   16    0      0.57      0.00
   13   16    0      0.00      0.00
   14   16    0      0.03      0.00
   15   16    0      0.60      0.00
   16   16    0     -0.55      0.00
   17   16    0      0.65      0.00
   18   16    0     -0.36      0.00
   19   16    0      0.56      0.00
   20   16    0     -0.55      0.00
   21   16    0      0.36      0.00
   22   16    0      0.06      0.00
   23   16    0      0.11      0.00
   24   16    0      0.02      0.00
  -19   17    0      0.07      0.00
  -18   17    0      0.42      0.00
  -17   17    0     -0.58      0.00
  -16   17    0      0.16      0.00
  -15   17    0      0.23      0.00
  -14   17    0      0.56      0.00
  -13   17    0     -0.46      0.00
  -12   17    0      0.18      0.00
  -11   17    0     -0.63      0.00
  -10   17    0      0.52      0.00
   -9   17    0      0.04      0.00
   -8   17    0      0.42      0.00
   -7   17    0     -0.12      0.00
   -6   17    0     -0.17      0.00
   -5   17    0      0.03      0.00
   -4   17    0      0.03      0.00
   -3   17    0      0.15      0.00
   -2   17    0     -0.86      0.00
   -1   17    0     -0.06      0.00
    0   17    0     -2.31      0.00
    1   17    0      0.56      0.00
    2   17    0     -2.00      0.00
    3   17    0     -0.23      0.00
    4   17    0     -1.76      0.00
    5   17    0     -0.70      0.00
    6   17    0     -0.74      0.00
    7   17    0     -0.51      0.00
    8   17    0     -0.03      0.00
    9   17    0     -0.62      0.00
   10   17    0     -0.26      0.00
   11   17    0      0.27      0.00
   12   17    0     -0.17      0.00
   13   17    0      0.10      0.00
   14   17    0      0.14      0.00
   15   17    0     -0.33      0.00
   16   17    0      0.61      0.00
   17   17    0     -0.36      0.00
   18   17    0      0.20      0.00
   19   17    0      0.01      0.00
   20   17    0      0.23      0.00
   21   17    0      0.20      0.00
   22   17    0     -0.29      0.00
   23   17    0      0.40      0.00
  -19   18    0      0.07      0.00
  -18   18    0     -0.01      0.00
  -17   18    0      0.48      0.00
  -16   18    0      0.10      0.00
  -15   18    0     -0.59      0.00
  -14   18    0     -0.05      0.00
  -13   18    0      0.01      0.00
  -12   18    0      0.14      0.00
  -11   18    0     -0.05      0.00
  -10   18    0     -0.69      0.00
   -9   18    0     -0.06      0.00
   -8   18    0     -0.37      0.00
   -7   18    0      0.36      0.00
   -6   18    0      0.09      0.00
   -5   18    0     -0.02      0.00
   -4   18    0      0.20      0.00
   -3   18    0      0.07      0.00
   -2   18    0      0.31      0.00
   -1   18    0     -0.01      0.00
    0   18    0      0.44      0.00
    1   18    0     -1.05      0.00
    2   18    0     -0.09      0.00
    3   18    0     -0.95      0.00
    4   18    0     -0.30      0.00
    5   18    0     -1.11      0.00
    6   18    0     -0.66      0.00
    7   18    0     -0.98      0.00
    8   18    0     -0.53      0.00
    9   18    0     -0.45      0.00
   10   18    0     -0.16      0.00
   11   18    0     -0.68      0.00
   12   18    0      0.34      0.00
   13   18    0     -0.35      0.00
   14   18    0      0.31      0.00
   15   18    0      0.04      0.00
   16   18    0     -0.08      0.00
   17   18    0      0.25      0.00
   18   18    0      0.27      0.00
   19   18    0     -0.10      0.00
   20   18    0      0.22      0.00
   21   18    0     -0.15      0.00
   22   18    0      0.59      0.00
  -18   19    0     -0.12      0.00
  -17   19    0     -0.21      0.00
  -16   19    0     -0.11      0.00
  -15   19    0      0.63      0.00
  -14   19    0     -0.30      0.00
  -13   19    0     -0.05      0.00
  -12   19    0     -0.69      0.00
  -11   19    0      0.11      0.00
  -10   19    0      0.07      0.00
   -9   19    0     -0.49      0.00
   -8   19    0     -0.11      0.00
   -7   19    0     -0.94      0.00
   -6   19    0      0.18      0.00
   -5   19    0     -0.09      0.00
   -4   19    0      0.00      0.00
   -3   19    0      0.11      0.00
   -2   19    0      0.18      0.00
   -1   19    0      0.36      0.00
    0   19    0      0.27      0.00
    1   19    0      0.71      0.00
    2   19    0      0.20      0.00
    3   19    0      0.26      0.00
    4   19    0     -0.10      0.00
    5   19    0      0.53      0.00
    6   19    0     -0.45      0.00
    7   19    0      0.53      0.00
    8   19    0     -0.81      0.00
    9   19    0      0.49      0.00
   10   19    0     -0.58      0.00
   11   19    0      0.75      0.00
   12   19    0     -0.67      0.00
   13   19    0      0.64      0.00
   14   19    0     -0.30      0.00
   15   19    0      0.43      0.00
   16   19    0      0.20      0.00
   17   19    0      0.02      0.00
   18   19    0      0.01      0.00
   19   19    0      0.17      0.00
   20   19    0      0.15      0.00
   21   19    0      0.06      0.00
  -16   20    0     -0.02      0.00
  -15   20    0     -0.61      0.00
  -14   20    0      0.14      0.00
  -13   20    0     -0.03      0.00
  -12   20    0      0.41      0.00
  -11   20    0     -0.64      0.00
  -10   20    0     -0.26      0.00
   -9   20    0     -0.09      0.00
   -8   20    0     -0.25      0.00
   -7   20    0      0.33      0.00
   -6   20    0     -0.96      0.00
   -5   20    0     -0.20      0.00
   -4   20    0     -0.20      0.00
   -3   20    0     -0.10      0.00
   -2   20    0      0.08      0.00
   -1   20    0     -0.23      0.00
    0   20    0      0.33      0.00
    1   20    0     -0.05      0.00
    2   20    0      0.55      0.00
    3   20    0      0.40      0.00
    4   20    0      0.55      0.00
    5   20    0     -0.07      0.00
    6   20    0      0.90      0.00
    7   20    0     -0.25      0.00
    8   20    0      1.22      0.00
    9   20    0     -0.51      0.00
   10   20    0      0.80      0.00
   11   20    0     -0.45      0.00
   12   20    0      0.82      0.00
   13   20    0     -0.17      0.00
   14   20    0      0.37      0.00
   15   20    0      0.01      0.00
   16   20    0     -0.10      0.00
   17   20    0      0.37      0.00
   18   20    0     -0.09      0.00
   19   20    0      0.19      0.00
   20   20    0     -0.39      0.00
   21   20    0      0.24      0.00
  -15   21    0      0.17      0.00
  -14   21    0     -0.41      0.00
  -13   21    0     -0.40      0.00
  -12   21    0     -0.49      0.00
  -11   21    0      0.33      0.00
  -10   21    0     -0.20      0.00
   -9   21    0     -0.12      0.00
   -8   21    0     -0.42      0.00
   -7   21    0     -0.48      0.00
   -6   21    0      0.40      0.00
   -5   21    0     -0.31      0.00
   -4   21    0     -0.36      0.00
   -3   21    0     -0.43      0.00
   -2   21    0     -0.41      0.00
   -1   21    0      0.07      0.00
    0   21    0     -0.56      0.00
    1   21    0     -0.01      0.00
    2   21    0     -0.52      0.00
    3   21    0     -0.21      0.00
    4   21    0     -0.05      0.00
    5   21    0      0.18      0.00
    6   21    0     -0.23      0.00
    7   21    0      0.28      0.00
    8   21    0     -0.44      0.00
    9   21    0      0.58      0.00
   10   21    0     -0.09      0.00
   11   21    0      0.34      0.00
   12   21    0     -0.17      0.00
   13   21    0      0.03      0.00
   14   21    0      0.15      0.00
   15   21    0     -0.11      0.00
   16   21    0      0.32      0.00
   17   21    0     -0.36      0.00
   18   21    0      0.08      0.00
   19   21    0     -0.22      0.00
   20   21    0      0.22      0.00
  -14   22    0     -0.13      0.00
  -13   22    0     -0.23      0.00
  -12   22    0     -0.27      0.00
  -11   22    0     -0.73      0.00
  -10   22    0     -0.34      0.00
   -9   22    0     -0.37      0.00
   -8   22    0      0.06      0.00
   -7   22    0     -0.22      0.00
   -6   22    0     -0.68      0.00
   -5   22    0     -0.17      0.00
   -4   22    0     -0.17      0.00
   -3   22    0      0.07      0.00
   -2   22    0     -0.51      0.00
   -1   22    0     -0.46      0.00
    0   22    0     -0.37      0.00
    1   22    0     -0.45      0.00
    2   22    0     -0.39      0.00
    3   22    0     -0.37      0.00
    4   22    0     -0.82      0.00
    5   22    0     -0.45      0.00
    6   22    0     -0.51      0.00
    7   22    0     -0.26      0.00
    8   22    0     -0.24      0.00
    9   22    0     -0.40      0.00
   10   22    0     -0.35      0.00
   11   22    0     -0.08      0.00
   12   22    0     -0.12      0.00
   13   22    0      0.06      0.00
   14   22    0     -0.28      0.00
   15   22    0      0.03      0.00
   16   22    0     -0.28      0.00
   17   22    0     -0.02      0.00
   18   22    0      0.09      0.00
   19   22    0     -0.29      0.00
  -13   23    0     -0.32      0.00
  -12   23    0     -0.47      0.00
  -11   23    0     -0.23      0.00
  -10   23    0     -0.32      0.00
   -9   23    0     -0.55      0.00
   -8   23    0     -0.56      0.00
   -7   23    0     -0.40      0.00
   -6   23    0      0.04      0.00
   -5   23    0     -0.35      0.00
   -4   23    0     -0.20      0.00
   -3   23    0     -0.67      0.00
   -2   23    0      0.41      0.00
   -1   23    0     -0.47      0.00
    0   23    0      0.15      0.00
    1   23    0     -0.56      0.00
    2   23    0     -0.10      0.00
    3   23    0     -0.54      0.00
    4   23    0     -0.02      0.00
    5   23    0     -0.47      0.00
    6   23    0     -0.40      0.00
    7   23    0     -0.47      0.00
    8   23    0     -0.47      0.00
    9   23    0     -0.21      0.00
   10   23    0     -0.25      0.00
   11   23    0     -0.31      0.00
   12   23    0     -0.30      0.00
   13   23    0     -0.16      0.00
   14   23    0     -0.15      0.00
   15   23    0     -0.05      0.00
   16   23    0     -0.17      0.00
   17   23    0      0.09      0.00
  -11   24    0     -0.41      0.00
  -10   24    0     -0.50      0.00
   -9   24    0      0.00      0.00
   -8   24    0     -0.45      0.00
   -7   24    0     -0.06      0.00
   -6   24    0     -0.59      0.00
   -5   24    0     -0.09      0.00
   -4   24    0     -0.14      0.00
   -3   24    0      0.34      0.00
   -2   24    0     -0.65      0.00
   -1   24    0      0.50      0.00
    0   24    0     -0.41      0.00
    1   24    0      0.54      0.00
    2   24    0     -0.18      0.00
    3   24    0      0.25      0.00
    4   24    0     -0.09      0.00
    5   24    0     -0.07      0.00
    6   24    0      0.31      0.00
    7   24    0     -0.35      0.00
    8   24    0      0.34      0.00
    9   24    0     -0.54      0.00
   10   24    0      0.10      0.00
   11   24    0     -0.32      0.00
   12   24    0      0.07      0.00
   13   24    0     -0.35      0.00
   14   24    0      0.00      0.00
   15   24    0     -0.25      0.00
   16   24    0     -0.04      0.00
   -9   25    0     -0.52      0.00
   -8   25    0      0.13      0.00
   -7   25    0     -0.56      0.00
   -6   25    0      0.21      0.00
   -5   25    0     -0.14      0.00
   -4   25    0     -0.14      0.00
   -3   25    0     -0.08      0.00
   -2   25    0      0.40      0.00
   -1   25    0     -0.16      0.00
    0   25    0      0.44      0.00
    1   25    0     -0.11      0.00
    2   25    0      0.42      0.00
    3   25    0      0.17      0.00
    4   25    0      0.22      0.00
    5   25    0      0.48      0.00
    6   25    0     -0.22      0.00
    7   25    0      0.80      0.00
    8   25    0     -0.42      0.00
    9   25    0      0.72      0.00
   10   25    0     -0.32      0.00
   11   25    0      0.23      0.00
   12   25    0     -0.22      0.00
   13   25    0      0.05      0.00
   14   25    0     -0.16      0.00
   -7   26    0      0.19      0.00
   -6   26    0     -0.49      0.00
   -5   26    0     -0.13      0.00
   -4   26    0      0.09      0.00
   -3   26    0     -0.18      0.00
   -2   26    0      0.07      0.00
   -1   26    0      0.10      0.00
    0   26    0      0.10      0.00
    1   26    0      0.21      0.00
    2   26    0      0.02      0.00
    3   26    0      0.24      0.00
    4   26    0      0.15      0.00
    5   26    0      0.12      0.00
    6   26    0      0.45      0.00
    7   26    0     -0.20      0.00
    8   26    0      0.65      0.00
    9   26    0     -0.19      0.00
   10   26    0      0.44      0.00
   11   26    0      0.04      0.00
   12   26    0      0.01      0.00
   -3   27    0     -0.04      0.00
   -2   27    0     -0.28      0.00
   -1   27    0     -0.02      0.00
    0   27    0     -0.11      0.00
    1   27    0      0.02      0.00
    2   27    0      0.16      0.00
    3   27    0     -0.18      0.00
    4   27    0      0.22      0.00
    5   27    0     -0.21      0.00
    6   27    0      0.21      0.00
    7   27    0      0.12      0.00
    8   27    0      0.01      0.00
    9   27    0      0.21      0.00
   -8  -27    1     -0.03      0.00
   -7  -27    1      0.31      0.00
   -6  -27    1     -0.28      0.00
   -5  -27    1      0.55      0.00
   -4  -27    1     -0.39      0.00
   -3  -27    1      0.38      0.00
   -2  -27    1     -0.16      0.00
   -1  -27    1      0.21      0.00
    0  -27    1      0.04      0.00
    1  -27    1      0.24      0.00
    2  -27    1     -0.13      0.00
    3  -27    1      0.22      0.00
  -11  -26    1      0.00      0.00
  -10  -26    1      0.04      0.00
   -9  -26    1      0.21      0.00
   -8  -26    1      0.14      0.00
   -7  -26    1      0.11      0.00
   -6  -26    1      0.40      0.00
   -5  -26    1     -0.21      0.00
   -4  -26    1      0.64      0.00
   -3  -26    1     -0.23      0.00
   -2  -26    1      0.46      0.00
   -1  -26    1      0.02      0.00
    0  -26    1      0.20      0.00
    1  -26    1      0.24      0.00
    2  -26    1      0.17      0.00
    3  -26    1      0.17      0.00
    4  -26    1      0.09      0.00
    5  -26    1      0.09      0.00
    6  -26    1      0.15      0.00
  -14  -25    1     -0.31      0.00
  -13  -25    1     -0.16      0.00
  -12  -25    1     -0.06      0.00
  -11  -25    1     -0.21      0.00
  -10  -25    1      0.11      0.00
   -9  -25    1     -0.32      0.00
   -8  -25    1      0.48      0.00
   -7  -25    1     -0.14      0.00
   -6  -25    1      0.37      0.00
   -5  -25    1      0.21      0.00
   -4  -25    1      0.00      0.00
   -3  -25    1      0.51      0.00
   -2  -25    1     -0.03      0.00
   -1  -25    1      0.40      0.00
    0  -25    1      0.11      0.00
    1  -25    1      0.11      0.00
    2  -25    1      0.21      0.00
    3  -25    1      0.11      0.00
    4  -25    1      0.27      0.00
    5  -25    1     -0.05      0.00
    6  -25    1     -0.13      0.00
    7  -25    1      0.32      0.00
    8  -25    1     -0.21      0.00
    9  -25    1     -0.04      0.00
  -15  -24    1     -0.20      0.00
  -14  -24    1     -0.17      0.00
  -13  -24    1     -0.04      0.00
  -12  -24    1     -0.50      0.00
  -11  -24    1      0.07      0.00
  -10  -24    1     -0.52      0.00
   -9  -24    1      0.29      0.00
   -8  -24    1     -0.81      0.00
   -7  -24    1      0.40      0.00
   -6  -24    1     -0.50      0.00
   -5  -24    1      0.30      0.00
   -4  -24    1      0.06      0.00
   -3  -24    1     -0.17      0.00
   -2  -24    1      0.33      0.00
   -1  -24    1     -0.23      0.00
    0  -24    1      0.41      0.00
    1  -24    1     -0.08      0.00
    2  -24    1      0.23      0.00
    3  -24    1     -0.22      0.00
    4  -24    1     -0.05      0.00
    5  -24    1      0.05      0.00
    6  -24    1      0.14      0.00
    7  -24    1     -0.52      0.00
    8  -24    1      0.04      0.00
    9  -24    1     -0.36      0.00
   10  -24    1      0.02      0.00
   11  -24    1     -0.07      0.00
  -17  -23    1     -0.18      0.00
  -16  -23    1     -0.07      0.00
  -15  -23    1     -0.19      0.00
  -14  -23    1      0.07      0.00
  -13  -23    1     -0.41      0.00
  -12  -23    1      0.18      0.00
  -11  -23    1     -0.65      0.00
  -10  -23    1     -0.11      0.00
   -9  -23    1     -0.73      0.00
   -8  -23    1      0.11      0.00
   -7  -23    1     -0.75      0.00
   -6  -23    1     -0.15      0.00
   -5  -23    1     -0.61      0.00
   -4  -23    1     -0.42      0.00
   -3  -23    1      0.10      0.00
   -2  -23    1     -0.56      0.00
   -1  -23    1      0.32      0.00
    0  -23    1     -0.63      0.00
    1  -23    1      0.32      0.00
    2  -23    1     -0.49      0.00
    3  -23    1      0.52      0.00
    4  -23    1     -0.30      0.00
    5  -23    1     -0.13      0.00
    6  -23    1     -0.44      0.00
    7  -23    1      0.19      0.00
    8  -23    1     -0.30      0.00
    9  -23    1     -0.09      0.00
   10  -23    1     -0.59      0.00
   11  -23    1     -0.28      0.00
   12  -23    1      0.02      0.00
  -18  -22    1     -0.44      0.00
  -17  -22    1      0.16      0.00
  -16  -22    1     -0.03      0.00
  -15  -22    1     -0.01      0.00
  -14  -22    1     -0.17      0.00
  -13  -22    1      0.01      0.00
  -12  -22    1     -0.38      0.00
  -11  -22    1      0.13      0.00
  -10  -22    1     -0.18      0.00
   -9  -22    1     -0.21      0.00
   -8  -22    1     -0.45      0.00
   -7  -22    1     -0.40      0.00
   -6  -22    1     -0.21      0.00
   -5  -22    1     -0.48      0.00
   -4  -22    1     -0.12      0.00
   -3  -22    1     -0.96      0.00
   -2  -22    1      0.07      0.00
   -1  -22    1     -0.73      0.00
    0  -22    1      0.24      0.00
    1  -22    1     -0.50      0.00
    2  -22    1      0.29      0.00
    3  -22    1     -0.68      0.00
    4  -22    1      0.31      0.00
    5  -22    1     -0.03      0.00
    6  -22    1      0.24      0.00
    7  -22    1     -0.37      0.00
    8  -22    1     -0.21      0.00
    9  -22    1     -0.08      0.00
   10  -22    1      0.13      0.00
   11  -22    1     -0.16      0.00
   12  -22    1     -0.46      0.00
   13  -22    1     -0.20      0.00
   14  -22    1     -0.26      0.00
  -19  -21    1     -0.14      0.00
  -18  -21    1      0.26      0.00
  -17  -21    1      0.01      0.00
  -16  -21    1     -0.23      0.00
  -15  -21    1      0.25      0.00
  -14  -21    1     -0.12      0.00
  -13  -21    1      0.22      0.00
  -12  -21    1      0.16      0.00
  -11  -21    1     -0.12      0.00
  -10  -21    1      0.07      0.00
   -9  -21    1      0.19      0.00
   -8  -21    1      0.19      0.00
   -7  -21    1      0.30      0.00
   -6  -21    1     -0.26      0.00
   -5  -21    1      0.28      0.00
   -4  -21    1     -0.31      0.00
   -3  -21    1      0.55      0.00
   -2  -21    1     -0.46      0.00
   -1  -21    1      0.11      0.00
    0  -21    1     -0.25      0.00
    1  -21    1     -0.08      0.00
    2  -21    1     -0.12      0.00
    3  -21    1      0.29      0.00
    4  -21    1     -0.23      0.00
    5  -21    1     -0.05      0.00
    6  -21    1     -0.14      0.00
    7  -21    1      0.33      0.00
    8  -21    1      0.28      0.00
    9  -21    1     -0.19      0.00
   10  -21    1     -0.15      0.00
   11  -21    1     -0.04      0.00
   12  -21    1      0.32      0.00
   13  -21    1      0.06      0.00
   14  -21    1     -0.16      0.00
   15  -21    1     -0.39      0.00
  -20  -20    1      0.36      0.00
  -19  -20    1     -0.16      0.00
  -18  -20    1      0.13      0.00
  -17  -20    1     -0.09      0.00
  -16  -20    1      0.57      0.00
  -15  -20    1     -0.18      0.00
  -14  -20    1      0.38      0.00
  -13  -20    1     -0.02      0.00
  -12  -20    1      0.00      0.00
  -11  -20    1      0.62      0.00
  -10  -20    1     -0.13      0.00
   -9  -20    1      0.54      0.00
   -8  -20    1     -0.11      0.00
   -7  -20    1      0.59      0.00
   -6  -20    1      0.48      0.00
   -5  -20    1      0.46      0.00
   -4  -20    1      0.59      0.00
   -3  -20    1      0.10      0.00
   -2  -20    1      0.83      0.00
   -1  -20    1      0.36      0.00
    0  -20    1      0.25      0.00
    1  -20    1      0.46      0.00
    2  -20    1     -0.01      0.00
    3  -20    1      0.10      0.00
    4  -20    1      0.11      0.00
    5  -20    1      0.11      0.00
    6  -20    1      0.10      0.00
    7  -20    1     -0.30      0.00
    8  -20    1     -0.11      0.00
    9  -20    1      0.33      0.00
   10  -20    1      0.16      0.00
   11  -20    1      0.16      0.00
   12  -20    1     -0.33      0.00
   13  -20    1      0.05      0.00
   14  -20    1      0.35      0.00
   15  -20    1      0.33      0.00
   16  -20    1     -0.14      0.00
  -21  -19    1      0.38      0.00
  -20  -19    1     -0.37      0.00
  -19  -19    1      0.51      0.00
  -18  -19    1      0.06      0.00
  -17  -19    1      0.31      0.00
  -16  -19    1     -0.08      0.00
  -15  -19    1      0.25      0.00
  -14  -19    1      0.23      0.00
  -13  -19    1     -0.04      0.00
  -12  -19    1      0.53      0.00
  -11  -19    1     -0.84      0.00
  -10  -19    1      0.82      0.00
   -9  -19    1     -0.87      0.00
   -8  -19    1      0.74      0.00
   -7  -19    1     -0.81      0.00
   -6  -19    1      0.44      0.00
   -5  -19    1     -0.22      0.00
   -4  -19    1      0.40      0.00
   -3  -19    1      0.49      0.00
   -2  -19    1     -0.02      0.00
   -1  -19    1      0.69      0.00
    0  -19    1      0.56      0.00
    1  -19    1      0.55      0.00
    2  -19    1      0.47      0.00
    3  -19    1      0.41      0.00
    4  -19    1      0.22      0.00
    5  -19    1      0.20      0.00
    6  -19    1      0.05      0.00
    7  -19    1      0.28      0.00
    8  -19    1     -0.11      0.00
    9  -19    1     -0.28      0.00
   10  -19    1     -0.06      0.00
   11  -19    1     -0.06      0.00
   12  -19    1      0.57      0.00
   13  -19    1     -0.08      0.00
   14  -19    1     -0.13      0.00
   15  -19    1     -0.10      0.00
   16  -19    1      0.37      0.00
   17  -19    1      0.40      0.00
  -22  -18    1      0.13      0.00
  -21  -18    1      0.22      0.00
  -20  -18    1      0.44      0.00
  -19  -18    1     -0.03      0.00
  -18  -18    1      0.02      0.00
  -17  -18    1      0.27      0.00
  -16  -18    1      0.00      0.00
  -15  -18    1      0.39      0.00
  -14  -18    1     -0.41      0.00
  -13  -18    1      0.52      0.00
  -12  -18    1     -0.75      0.00
  -11  -18    1      0.80      0.00
  -10  -18    1     -1.34      0.00
   -9  -18    1      0.44      0.00
   -8  -18    1     -1.30      0.00
   -7  -18    1      0.18      0.00
   -6  -18    1     -1.34      0.00
   -5  -18    1     -0.31      0.00
   -4  -18    1     -1.03      0.00
   -3  -18    1     -0.51      0.00
   -2  -18    1      0.06      0.00
   -1  -18    1     -0.63      0.00
    0  -18    1      0.11      0.00
    1  -18    1     -0.24      0.00
    2  -18    1      0.86      0.00
    3  -18    1      0.11      0.00
    4  -18    1      0.73      0.00
    5  -18    1      0.18      0.00
    6  -18    1      0.33      0.00
    7  -18    1      0.21      0.00
    8  -18    1      0.31      0.00
    9  -18    1      0.32      0.00
   10  -18    1     -0.09      0.00
   11  -18    1      0.10      0.00
   12  -18    1     -0.53      0.00
   13  -18    1      0.47      0.00
   14  -18    1      0.18      0.00
   15  -18    1      0.35      0.00
   16  -18    1     -0.22      0.00
   17  -18    1     -0.19      0.00
   18  -18    1      0.45      0.00
  -23  -17    1      0.00      0.00
  -22  -17    1      0.57      0.00
  -21  -17    1     -0.31      0.00
  -20  -17    1      0.19      0.00
  -19  -17    1      0.11      0.00
  -18  -17    1      0.32      0.00
  -17  -17    1     -0.19      0.00
  -16  -17    1      0.27      0.00
  -15  -17    1     -0.34      0.00
  -14  -17    1      0.54      0.00
  -13  -17    1     -0.53      0.00
  -12  -17    1      0.54      0.00
  -11  -17    1     -0.69      0.00
  -10  -17    1      0.73      0.00
   -9  -17    1     -0.58      0.00
   -8  -17    1     -0.09      0.00
   -7  -17    1     -0.69      0.00
   -6  -17    1     -0.01      0.00
   -5  -17    1     -0.92      0.00
   -4  -17    1     -0.28      0.00
   -3  -17    1     -1.34      0.00
   -2  -17    1     -0.92      0.00
   -1  -17    1     -0.64      0.00
    0  -17    1     -0.53      0.00
    1  -17    1     -0.21      0.00
    2  -17    1     -1.20      0.00
    3  -17    1      0.47      0.00
    4  -17    1     -0.44      0.00
    5  -17    1      0.83      0.00
    6  -17    1      0.33      0.00
    7  -17    1      0.17      0.00
    8  -17    1      0.30      0.00
    9  -17    1      0.11      0.00
   10  -17    1      0.68      0.00
   11  -17    1      0.16      0.00
   12  -17    1      0.59      0.00
   13  -17    1     -0.36      0.00
   14  -17    1      0.10      0.00
   15  -17    1      0.01      0.00
   16  -17    1      0.53      0.00
   17  -17    1      0.50      0.00
   18  -17    1     -0.39      0.00
   19  -17    1      0.18      0.00
  -23  -16    1      0.29      0.00
  -22  -16    1     -0.48      0.00
  -21  -16    1      0.58      0.00
  -20  -16    1      0.01      0.00
  -19  -16    1     -0.13      0.00
  -18  -16    1      0.10      0.00
  -17  -16    1      0.03      0.00
  -16  -16    1      0.11      0.00
  -15  -16    1      0.16      0.00
  -14  -16    1     -0.17      0.00
  -13  -16    1      0.50      0.00
  -12  -16    1     -0.08      0.00
  -11  -16    1      0.62      0.00
  -10  -16    1     -0.13      0.00
   -9  -16    1      0.64      0.00
   -8  -16    1      1.07      0.00
   -7  -16    1      0.43      0.00
   -6  -16    1      0.40      0.00
   -5  -16    1      0.83      0.00
   -4  -16    1     -0.13      0.00
   -3  -16    1      1.49      0.00
   -2  -16    1     -0.77      0.00
   -1  -16    1      0.54      0.00
    0  -16    1     -1.47      0.00
    1  -16    1      0.10      0.00
    2  -16    1      0.04      0.00
    3  -16    1     -1.11      0.00
    4  -16    1      0.22      0.00
    5  -16    1     -1.42      0.00
    6  -16    1      0.25      0.00
    7  -16    1      0.08      0.00
    8  -16    1      0.32      0.00
    9  -16    1      0.19      0.00
   10  -16    1     -0.29      0.00
   11  -16    1      0.29      0.00
   12  -16    1      0.25      0.00
   13  -16    1      0.60      0.00
   14  -16    1      0.43      0.00
   15  -16    1      0.01      0.00
   16  -16    1      0.02      0.00
   17  -16    1     -0.16      0.00
   18  -16    1      0.98      0.00
   19  -16    1     -0.02      0.00
   20  -16    1      0.32      0.00
  -24  -15    1      0.18      0.00
  -23  -15    1      0.00      0.00
  -22  -15    1      0.23      0.00
  -21  -15    1     -0.21      0.00
  -20  -15    1     -0.27      0.00
  -19  -15    1      0.65      0.00
  -18  -15    1     -0.46      0.00
  -17  -15    1      0.47      0.00
  -16  -15    1     -0.25      0.00
  -15  -15    1      0.22      0.00
  -14  -15    1      0.26      0.00
  -13  -15    1     -0.25      0.00
  -12  -15    1      0.52      0.00
  -11  -15    1     -0.19      0.00
  -10  -15    1      1.06      0.00
   -9  -15    1      0.10      0.00
   -8  -15    1      0.15      0.00
   -7  -15    1      1.38      0.00
   -6  -15    1      1.33      0.00
   -5  -15    1      1.14      0.00
   -4  -15    1      1.99      0.00
   -3  -15    1     -0.09      0.00
   -2  -15    1      3.07      0.00
   -1  -15    1     -0.33      0.00
    0  -15    1      3.16      0.00
    1  -15    1     -1.27      0.00
    2  -15    1      0.57      0.00
    3  -15    1      0.25      0.00
    4  -15    1     -0.95      0.00
    5  -15    1      1.15      0.00
    6  -15    1     -1.88      0.00
    7  -15    1     -0.01      0.00
    8  -15    1     -1.38      0.00
    9  -15    1      0.25      0.00
   10  -15    1      0.06      0.00
   11  -15    1     -0.07      0.00
   12  -15    1     -0.41      0.00
   13  -15    1      0.05      0.00
   14  -15    1     -0.17      0.00
   15  -15    1      0.87      0.00
   16  -15    1      0.13      0.00
   17  -15    1      0.63      0.00
   18  -15    1     -0.65      0.00
   19  -15    1      0.58      0.00
   20  -15    1      0.06      0.00
   21  -15    1      0.54      0.00
  -24  -14    1      0.21      0.00
  -23  -14    1     -0.24      0.00
  -22  -14    1      0.16      0.00
  -21  -14    1     -0.03      0.00
  -20  -14    1      0.42      0.00
  -19  -14    1     -0.84      0.00
  -18  -14    1      0.57      0.00
  -17  -14    1     -0.44      0.00
  -16  -14    1      0.08      0.00
  -15  -14    1      0.06      0.00
  -14  -14    1     -0.59      0.00
  -13  -14    1      0.58      0.00
  -12  -14    1     -1.01      0.00
  -11  -14    1      0.52      0.00
  -10  -14    1     -1.54      0.00
   -9  -14    1      0.59      0.00
   -8  -14    1     -0.11      0.00
   -7  -14    1     -0.77      0.00
   -6  -14    1     -0.01      0.00
   -5  -14    1      0.17      0.00
   -4  -14    1      0.79      0.00
   -3  -14    1      1.78      0.00
   -2  -14    1     -0.35      0.00
   -1  -14    1      2.74      0.00
    0  -14    1     -1.11      0.00
    1  -14    1      4.13      0.00
    2  -14    1     -0.25      0.00
    3  -14    1      1.14      0.00
    4  -14    1      0.79      0.00
    5  -14    1     -1.43      0.00
    6  -14    1      2.05      0.00
    7  -14    1     -1.70      0.00
    8  -14    1      1.31      0.00
    9  -14    1     -2.04      0.00
   10  -14    1     -0.30      0.00
   11  -14    1     -0.50      0.00
   12  -14    1      0.27      0.00
   13  -14    1     -0.25      0.00
   14  -14    1      0.06      0.00
   15  -14    1     -0.80      0.00
   16  -14    1      0.39      0.00
   17  -14    1     -0.13      0.00
   18  -14    1      0.97      0.00
   19  -14    1     -0.23      0.00
   20  -14    1      0.17      0.00
   21  -14    1     -0.25      0.00
   22  -14    1      0.10      0.00
  -25  -13    1      0.39      0.00
  -24  -13    1     -0.27      0.00
  -23  -13    1      0.27      0.00
  -22  -13    1     -0.11      0.00
  -21  -13    1     -0.20      0.00
  -20  -13    1     -0.16      0.00
  -19  -13    1      0.28      0.00
  -18  -13    1     -0.43      0.00
  -17  -13    1     -0.41      0.00
  -16  -13    1      0.06      0.00
  -15  -13    1     -1.13      0.00
  -14  -13    1      0.51      0.00
  -13  -13    1     -1.58      0.00
  -12  -13    1      0.40      0.00
  -11  -13    1     -1.61      0.00
  -10  -13    1      0.32      0.00
   -9  -13    1     -2.02      0.00
   -8  -13    1     -1.26      0.00
   -7  -13    1     -0.17      0.00
   -6  -13    1     -1.75      0.00
   -5  -13    1     -0.31      0.00
   -4  -13    1     -2.52      0.00
   -3  -13    1      0.18      0.00
   -2  -13    1     -0.33      0.00
   -1  -13    1     -0.13      0.00
    0  -13    1      1.63      0.00
    1  -13    1     -2.27      0.00
    2  -13    1      3.05      0.00
    3  -13    1     -0.15      0.00
    4  -13    1      1.79      0.00
    5  -13    1      1.51      0.00
    6  -13    1     -1.10      0.00
    7  -13    1      2.29      0.00
    8  -13    1     -1.66      0.00
    9  -13    1      2.41      0.00
   10  -13    1     -0.68      0.00
   11  -13    1      0.00      0.00
   12  -13    1     -0.69      0.00
   13  -13    1     -0.32      0.00
   14  -13    1      0.17      0.00
   15  -13    1      0.26      0.00
   16  -13    1     -0.45      0.00
   17  -13    1     -0.17      0.00
   18  -13    1     -0.63      0.00
   19  -13    1      0.30      0.00
   20  -13    1      0.07      0.00
   21  -13    1      0.22      0.00
   22  -13    1     -0.21      0.00
  -25  -12    1     -0.37      0.00
  -24  -12    1      0.06      0.00
  -23  -12    1      0.05      0.00
  -22  -12    1     -0.26      0.00
  -21  -12    1      0.65      0.00
  -20  -12    1     -0.60      0.00
  -19  -12    1      0.07      0.00
  -18  -12    1     -0.48      0.00
  -17  -12    1      0.32      0.00
  -16  -12    1     -1.23      0.00
  -15  -12    1      0.57      0.00
  -14  -12    1     -1.71      0.00
  -13  -12    1      0.27      0.00
  -12  -12    1     -1.24      0.00
  -11  -12    1     -0.28      0.00
  -10  -12    1     -0.87      0.00
   -9  -12    1     -0.21      0.00
   -8  -12    1      0.10      0.00
   -7  -12    1     -2.22      0.00
   -6  -12    1      0.82      0.00
   -5  -12    1     -1.89      0.00
   -4  -12    1      2.11      0.00
   -3  -12    1     -3.25      0.00
   -2  -12    1      1.21      0.00
   -1  -12    1     -2.08      0.00
    0  -12    1      0.48      0.00
    1  -12    1      1.95      0.00
    2  -12    1     -2.39      0.00
    3  -12    1      2.35      0.00
    4  -12    1     -1.56      0.00
    5  -12    1      2.38      0.00
    6  -12    1      1.24      0.00
    7  -12    1      0.08      0.00
    8  -12    1      2.32      0.00
    9  -12    1     -1.34      0.00
   10  -12    1      1.87      0.00
   11  -12    1      0.30      0.00
   12  -12    1      0.95      0.00
   13  -12    1      0.25      0.00
   14  -12    1     -0.79      0.00
   15  -12    1     -0.11      0.00
   16  -12    1     -0.06      0.00
   17  -12    1     -0.03      0.00
   18  -12    1     -0.11      0.00
   19  -12    1     -0.70      0.00
   20  -12    1     -0.42      0.00
   21  -12    1     -0.41      0.00
   22  -12    1      0.10      0.00
   23  -12    1      0.10      0.00
  -26  -11    1      0.11      0.00
  -25  -11    1      0.23      0.00
  -24  -11    1      0.20      0.00
  -23  -11    1     -0.22      0.00
  -22  -11    1      0.54      0.00
  -21  -11    1     -0.74      0.00
  -20  -11    1      1.04      0.00
  -19  -11    1     -0.29      0.00
  -18  -11    1      0.50      0.00
  -17  -11    1     -0.58      0.00
  -16  -11    1      0.62      0.00
  -15  -11    1     -1.12      0.00
  -14  -11    1      0.56      0.00
  -13  -11    1     -0.76      0.00
  -12  -11    1     -0.50      0.00
  -11  -11    1      0.05      0.00
  -10  -11    1     -1.07      0.00
   -9  -11    1      0.62      0.00
   -8  -11    1     -0.84      0.00
   -7  -11    1      2.72      0.00
   -6  -11    1     -0.84      0.00
   -5  -11    1      2.27      0.00
   -4  -11    1     -1.06      0.00
   -3  -11    1      4.84      0.00
   -2  -11    1     -0.87      0.00
   -1  -11    1      4.17      0.00
    0  -11    1     -1.26      0.00
    1  -11    1      0.74      0.00
    2  -11    1      3.22      0.00
    3  -11    1     -1.15      0.00
    4  -11    1      3.69      0.00
    5  -11    1     -3.03      0.00
    6  -11    1      2.34      0.00
    7  -11    1      0.06      0.00
    8  -11    1      0.54      0.00
    9  -11    1      2.03      0.00
   10  -11    1     -0.91      0.00
   11  -11    1      1.29      0.00
   12  -11    1     -0.59      0.00
   13  -11    1      1.06      0.00
   14  -11    1      0.79      0.00
   15  -11    1     -0.02      0.00
   16  -11    1     -0.38      0.00
   17  -11    1     -0.49      0.00
   18  -11    1     -0.37      0.00
   19  -11    1      0.07      0.00
   20  -11    1     -0.43      0.00
   21  -11    1     -0.27      0.00
   22  -11    1     -0.71      0.00
   23  -11    1     -0.28      0.00
   24  -11    1      0.02      0.00
  -26  -10    1     -0.07      0.00
  -25  -10    1      0.03      0.00
  -24  -10    1      0.13      0.00
  -23  -10    1      0.28      0.00
  -22  -10    1      0.09      0.00
  -21  -10    1      0.73      0.00
  -20  -10    1     -0.36      0.00
  -19  -10    1      0.59      0.00
  -18  -10    1      0.34      0.00
  -17  -10    1      0.63      0.00
  -16  -10    1      0.10      0.00
  -15  -10    1      0.77      0.00
  -14  -10    1     -0.58      0.00
  -13  -10    1     -0.19      0.00
  -12  -10    1     -0.11      0.00
  -11  -10    1     -1.23      0.00
  -10  -10    1      0.46      0.00
   -9  -10    1     -1.92      0.00
   -8  -10    1      0.37      0.00
   -7  -10    1     -2.24      0.00
   -6  -10    1      1.84      0.00
   -5  -10    1      0.56      0.00
   -4  -10    1      2.41      0.00
   -3  -10    1     -0.61      0.00
   -2  -10    1      4.09      0.00
   -1  -10    1      0.40      0.00
    0  -10    1      6.20      0.00
    1  -10    1      1.39      0.00
    2  -10    1      1.30      0.00
    3  -10    1      2.84      0.00
    4  -10    1     -0.53      0.00
    5  -10    1      5.42      0.00
    6  -10    1     -2.19      0.00
    7  -10    1      1.85      0.00
    8  -10    1     -0.95      0.00
    9  -10    1     -0.26      0.00
   10  -10    1      1.56      0.00
   11  -10    1     -1.24      0.00
   12  -10    1      1.85      0.00
   13  -10    1     -1.70      0.00
   14  -10    1      0.63      0.00
   15  -10    1     -0.11      0.00
   16  -10    1      0.84      0.00
   17  -10    1      0.02      0.00
   18  -10    1     -0.14      0.00
   19  -10    1     -0.71      0.00
   20  -10    1     -0.04      0.00
   21  -10    1     -0.29      0.00
   22  -10    1      0.10      0.00
   23  -10    1     -0.26      0.00
   24  -10    1     -0.30      0.00
  -26   -9    1      0.20      0.00
  -25   -9    1      0.35      0.00
  -24   -9    1     -0.24      0.00
  -23   -9    1      0.40      0.00
  -22   -9    1     -0.33      0.00
  -21   -9    1      0.35      0.00
  -20   -9    1      0.49      0.00
  -19   -9    1      0.35      0.00
  -18   -9    1      0.18      0.00
  -17   -9    1      0.43      0.00
  -16   -9    1      0.38      0.00
  -15   -9    1     -0.08      0.00
  -14   -9    1      0.77      0.00
  -13   -9    1     -0.32      0.00
  -12   -9    1     -0.64      0.00
  -11   -9    1     -1.12      0.00
  -10   -9    1     -2.47      0.00
   -9   -9    1     -1.08      0.00
   -8   -9    1     -3.02      0.00
   -7   -9    1     -1.25      0.00
   -6   -9    1     -4.51      0.00
   -5   -9    1     -2.68      0.00
   -4   -9    1     -1.91      0.00
   -3   -9    1      0.09      0.00
   -2   -9    1     -1.30      0.00
   -1   -9    1      0.81      0.00
    0   -9    1     -2.16      0.00
    1   -9    1      3.66      0.00
    2   -9    1      1.67      0.00
    3   -9    1      2.96      0.00
    4   -9    1      1.88      0.00
    5   -9    1     -1.14      0.00
    6   -9    1      4.22      0.00
    7   -9    1      0.05      0.00
    8   -9    1      2.45      0.00
    9   -9    1     -0.43      0.00
   10   -9    1     -0.78      0.00
   11   -9    1      1.23      0.00
   12   -9    1     -1.84      0.00
   13   -9    1      2.47      0.00
   14   -9    1     -1.35      0.00
   15   -9    1      0.85      0.00
   16   -9    1     -0.85      0.00
   17   -9    1      0.55      0.00
   18   -9    1      0.45      0.00
   19   -9    1      0.58      0.00
   20   -9    1     -0.20      0.00
   21   -9    1     -0.12      0.00
   22   -9    1     -0.23      0.00
   23   -9    1      0.00      0.00
   24   -9    1      0.13      0.00
   25   -9    1     -0.04      0.00
  -26   -8    1     -0.12      0.00
  -25   -8    1     -0.53      0.00
  -24   -8    1      0.46      0.00
  -23   -8    1     -0.46      0.00
  -22   -8    1      0.81      0.00
  -21   -8    1     -0.47      0.00
  -20   -8    1     -0.02      0.00
  -19   -8    1      0.16      0.00
  -18   -8    1      0.13      0.00
  -17   -8    1      0.19      0.00
  -16   -8    1     -0.07      0.00
  -15   -8    1      0.38      0.00
  -14   -8    1     -0.89      0.00
  -13   -8    1     -0.06      0.00
  -12   -8    1     -0.80      0.00
  -11   -8    1     -0.44      0.00
  -10   -8    1     -1.13      0.00
   -9   -8    1     -3.12      0.00
   -8   -8    1     -2.49      0.00
   -7   -8    1     -4.73      0.00
   -6   -8    1     -1.34      0.00
   -5   -8    1     -5.24      0.00
   -4   -8    1     -4.38      0.00
   -3   -8    1     -6.01      0.00
   -1   -8    1     -2.56      0.00
    0   -8    1     -1.55      0.00
    1   -8    1     -3.55      0.00
    2   -8    1     -0.92      0.00
    3   -8    1     -1.57      0.00
    4   -8    1      2.48      0.00
    5   -8    1      2.46      0.00
    6   -8    1     -0.18      0.00
    7   -8    1      1.98      0.00
    8   -8    1      0.31      0.00
    9   -8    1      3.63      0.00
   10   -8    1      1.11      0.00
   11   -8    1      0.87      0.00
   12   -8    1      1.45      0.00
   13   -8    1     -1.30      0.00
   14   -8    1      1.94      0.00
   15   -8    1     -0.29      0.00
   16   -8    1      1.33      0.00
   17   -8    1     -0.10      0.00
   18   -8    1     -0.06      0.00
   19   -8    1      0.19      0.00
   20   -8    1      0.60      0.00
   21   -8    1      0.43      0.00
   22   -8    1      0.13      0.00
   23   -8    1     -0.14      0.00
   24   -8    1     -0.16      0.00
   25   -8    1      0.00      0.00
  -27   -7    1      0.08      0.00
  -26   -7    1     -0.27      0.00
  -25   -7    1      0.23      0.00
  -24   -7    1     -0.47      0.00
  -23   -7    1      0.11      0.00
  -22   -7    1     -0.60      0.00
  -21   -7    1      0.51      0.00
  -20   -7    1      0.26      0.00
  -19   -7    1     -0.42      0.00
  -18   -7    1      0.24      0.00
  -17   -7    1     -0.50      0.00
  -16   -7    1      0.06      0.00
  -15   -7    1     -0.45      0.00
  -14   -7    1      0.11      0.00
  -13   -7    1     -0.13      0.00
  -12   -7    1     -0.63      0.00
  -11   -7    1     -0.59      0.00
  -10   -7    1     -0.89      0.00
   -9   -7    1      1.01      0.00
   -8   -7    1     -1.13      0.00
   -7   -7    1      0.39      0.00
   -6   -7    1     -4.73      0.00
   -5   -7    1      1.17      0.00
   -4   -7    1     -3.41      0.00
   -2   -7    1     -4.17      0.00
   -1   -7    1     -4.44      0.00
    0   -7    1     -1.33      0.00
    1   -7    1     -3.06      0.00
    2   -7    1      0.09      0.00
    3   -7    1     -2.37      0.00
    4   -7    1     -1.80      0.00
    5   -7    1     -1.26      0.00
    6   -7    1      2.40      0.00
    7   -7    1      1.47      0.00
    8   -7    1      2.77      0.00
    9   -7    1     -0.64      0.00
   10   -7    1      3.81      0.00
   11   -7    1      1.10      0.00
   12   -7    1      3.08      0.00
   13   -7    1      1.98      0.00
   14   -7    1      0.51      0.00
   15   -7    1      1.09      0.00
   16   -7    1      0.08      0.00
   17   -7    1      0.94      0.00
   18   -7    1      0.70      0.00
   19   -7    1      0.22      0.00
   20   -7    1     -0.28      0.00
   21   -7    1      0.07      0.00
   22   -7    1      0.12      0.00
   23   -7    1      0.49      0.00
   24   -7    1     -0.09      0.00
   25   -7    1      0.03      0.00
  -27   -6    1     -0.31      0.00
  -26   -6    1      0.10      0.00
  -25   -6    1     -0.34      0.00
  -24   -6    1     -0.05      0.00
  -23   -6    1      0.07      0.00
  -22   -6    1      0.12      0.00
  -21   -6    1     -0.49      0.00
  -20   -6    1     -0.21      0.00
  -19   -6    1      0.61      0.00
  -18   -6    1     -0.21      0.00
  -17   -6    1      0.42      0.00
  -16   -6    1     -0.05      0.00
  -15   -6    1     -0.33      0.00
  -14   -6    1      0.43      0.00
  -13   -6    1     -1.11      0.00
  -12   -6    1      1.50      0.00
  -11   -6    1     -0.41      0.00
  -10   -6    1      1.68      0.00
   -9   -6    1     -1.05      0.00
   -8   -6    1      2.10      0.00
   -7   -6    1      1.48      0.00
   -6   -6    1      5.40      0.00
   -5   -6    1     -0.70      0.00
   -4   -6    1      4.96      0.00
   -3   -6    1     -0.81      0.00
   -2   -6    1      6.25      0.00
   -1   -6    1      3.66      0.00
    0   -6    1     -1.21      0.00
    1   -6    1      4.51      0.00
    2   -6    1     -4.17      0.00
    3   -6    1      5.54      0.00
    4   -6    1     -2.40      0.00
    5   -6    1      3.28      0.00
    6   -6    1     -3.28      0.00
    7   -6    1      0.91      0.00
    8   -6    1      0.17      0.00
    9   -6    1      3.76      0.00
   10   -6    1     -0.56      0.00
   11   -6    1      3.19      0.00
   12   -6    1     -0.27      0.00
   13   -6    1      2.76      0.00
   14   -6    1      1.65      0.00
   15   -6    1      1.59      0.00
   16   -6    1      1.10      0.00
   17   -6    1     -0.05      0.00
   18   -6    1      0.25      0.00
   19   -6    1     -0.03      0.00
   20   -6    1      0.71      0.00
   21   -6    1     -0.34      0.00
   22   -6    1      0.06      0.00
   23   -6    1     -0.69      0.00
   24   -6    1      0.50      0.00
   25   -6    1     -0.08      0.00
   26   -6    1      0.29      0.00
  -27   -5    1      0.50      0.00
  -26   -5    1     -0.16      0.00
  -25   -5    1      0.23      0.00
  -24   -5    1     -0.21      0.00
  -23   -5    1     -0.46      0.00
  -22   -5    1     -0.33      0.00
  -21   -5    1      0.52      0.00
  -20   -5    1     -0.31      0.00
  -19   -5    1     -0.16      0.00
  -18   -5    1     -0.04      0.00
  -17   -5    1      0.29      0.00
  -16   -5    1      0.12      0.00
  -15   -5    1      1.10      0.00
  -14   -5    1     -0.86      0.00
  -13   -5    1      1.98      0.00
  -12   -5    1     -1.84      0.00
  -11   -5    1      1.75      0.00
  -10   -5    1     -0.88      0.00
   -9   -5    1      2.80      0.00
   -8   -5    1      0.78      0.00
   -7   -5    1      0.14      0.00
   -6   -5    1      1.80      0.00
   -5   -5    1      4.61      0.00
   -4   -5    1      3.34      0.00
   -3   -5    1      7.07      0.00
   -2   -5    1      0.08      0.00
   -1   -5    1      5.86      0.00
    0   -5    1      7.86      0.00
    1   -5    1      1.68      0.00
    2   -5    1      9.51      0.00
    3   -5    1     -4.36      0.00
    4   -5    1      8.27      0.00
    5   -5    1     -4.19      0.00
    6   -5    1      6.11      0.00
    7   -5    1     -2.06      0.00
    8   -5    1     -0.17      0.00
    9   -5    1     -2.20      0.00
   10   -5    1      0.91      0.00
   11   -5    1     -0.63      0.00
   12   -5    1      1.60      0.00
   13   -5    1     -0.72      0.00
   14   -5    1      0.58      0.00
   15   -5    1      0.41      0.00
   16   -5    1      0.70      0.00
   17   -5    1      1.24      0.00
   18   -5    1     -0.10      0.00
   19   -5    1      0.42      0.00
   20   -5    1     -1.01      0.00
   21   -5    1      0.40      0.00
   22   -5    1     -0.38      0.00
   23   -5    1      0.53      0.00
   24   -5    1     -0.78      0.00
   25   -5    1      0.10      0.00
   26   -5    1     -0.06      0.00
  -27   -4    1     -0.15      0.00
  -26   -4    1      0.49      0.00
  -25   -4    1     -0.44      0.00
  -24   -4    1      0.36      0.00
  -23   -4    1     -0.13      0.00
  -22   -4    1      0.10      0.00
  -21   -4    1     -1.37      0.00
  -20   -4    1      0.53      0.00
  -19   -4    1     -0.67      0.00
  -18   -4    1      0.47      0.00
  -17   -4    1     -0.62      0.00
  -16   -4    1      0.13      0.00
  -15   -4    1     -0.57      0.00
  -14   -4    1      1.36      0.00
  -13   -4    1     -1.10      0.00
  -12   -4    1      2.12      0.00
  -11   -4    1     -1.17      0.00
  -10   -4    1      1.23      0.00
   -9   -4    1     -1.67      0.00
   -8   -4    1      0.04      0.00
   -7   -4    1      3.27      0.00
   -6   -4    1     -2.80      0.00
   -5   -4    1      2.02      0.00
   -4   -4    1     -2.78      0.00
   -3   -4    1      1.80      0.00
   -2   -4    1      5.62      0.00
   -1   -4    1     -1.26      0.00
    0   -4    1      1.97      0.00
    1   -4    1      1.68      0.00
    2   -4    1      1.51      0.00
    3   -4    1      7.18      0.00
    4   -4    1     -4.00      0.00
    5   -4    1      6.40      0.00
    6   -4    1     -5.84      0.00
    7   -4    1      2.79      0.00
    8   -4    1     -1.24      0.00
    9   -4    1     -1.05      0.00
   10   -4    1     -2.15      0.00
   11   -4    1     -2.92      0.00
   12   -4    1     -1.63      0.00
   13   -4    1     -0.97      0.00
   14   -4    1     -0.50      0.00
   15   -4    1     -0.65      0.00
   16   -4    1     -0.59      0.00
   17   -4    1     -0.55      0.00
   18   -4    1      0.56      0.00
   19   -4    1     -0.19      0.00
   20   -4    1      0.76      0.00
   21   -4    1     -0.66      0.00
   22   -4    1     -0.16      0.00
   23   -4    1     -0.65      0.00
   24   -4    1      0.41      0.00
   25   -4    1     -0.20      0.00
   26   -4    1     -0.26      0.00
  -27   -3    1      0.31      0.00
  -26   -3    1     -0.33      0.00
  -25   -3    1      0.70      0.00
  -24   -3    1     -0.60      0.00
  -23   -3    1      0.25      0.00
  -22   -3    1     -0.46      0.00
  -21   -3    1      1.02      0.00
  -20   -3    1     -1.43      0.00
  -19   -3    1      0.24      0.00
  -18   -3    1     -1.43      0.00
  -17   -3    1      0.10      0.00
  -16   -3    1     -0.36      0.00
  -15   -3    1     -0.40      0.00
  -14   -3    1     -0.97      0.00
  -13   -3    1      0.38      0.00
  -12   -3    1     -0.80      0.00
  -11   -3    1      1.50      0.00
  -10   -3    1     -0.16      0.00
   -9   -3    1      2.70      0.00
   -8   -3    1      0.06      0.00
   -7   -3    1     -2.12      0.00
   -6   -3    1      5.41      0.00
   -5   -3    1     -3.85      0.00
   -4   -3    1      7.57      0.00
   -3   -3    1     -6.43      0.00
   -2   -3    1     -1.18      0.00
   -1   -3    1      2.30      0.00
    0   -3    1     -2.83      0.00
    1   -3    1      4.14      0.00
    2   -3    1     -8.21      0.00
    3   -3    1      0.97      0.00
    4   -3    1     -0.56      0.00
    5   -3    1     -2.75      0.00
    6   -3    1      2.54      0.00
    7   -3    1     -5.01      0.00
    8   -3    1     -1.36      0.00
    9   -3    1     -2.17      0.00
   10   -3    1     -1.92      0.00
   11   -3    1     -0.88      0.00
   12   -3    1     -3.23      0.00
   13   -3    1     -2.00      0.00
   14   -3    1     -2.48      0.00
   15   -3    1     -1.18      0.00
   16   -3    1     -0.29      0.00
   17   -3    1     -0.86      0.00
   18   -3    1     -0.58      0.00
   19   -3    1     -0.35      0.00
   20   -3    1     -0.38      0.00
   21   -3    1      0.24      0.00
   22   -3    1      0.12      0.00
   23   -3    1     -0.13      0.00
   24   -3    1     -0.72      0.00
   25   -3    1     -0.26      0.00
   26   -3    1     -0.03      0.00
   27   -3    1     -0.38      0.00
  -27   -2    1     -0.03      0.00
  -26   -2    1      0.22      0.00
  -25   -2    1     -0.35      0.00
  -24   -2    1      0.60      0.00
  -23   -2    1     -0.10      0.00
  -22   -2    1      0.16      0.00
  -21   -2    1     -0.82      0.00
  -20   -2    1      0.89      0.00
  -19   -2    1     -0.75      0.00
  -18   -2    1      0.49      0.00
  -17   -2    1     -1.32      0.00
  -16   -2    1     -1.07      0.00
  -15   -2    1     -0.46      0.00
  -14   -2    1     -0.34      0.00
  -13   -2    1     -0.52      0.00
  -12   -2    1      0.29      0.00
  -11   -2    1     -0.53      0.00
  -10   -2    1      2.75      0.00
   -9   -2    1     -0.19      0.00
   -8   -2    1      6.78      0.00
   -7   -2    1      4.95      0.00
   -6   -2    1      2.10      0.00
   -5   -2    1     10.79      0.00
   -4   -2    1     -3.41      0.00
   -3   -2    1     18.57      0.00
   -2   -2    1     -0.49      0.00
   -1   -2    1      6.68      0.00
    0   -2    1      2.72      0.00
    1   -2    1     -2.83      0.00
    2   -2    1     13.71      0.00
    3   -2    1     -9.18      0.00
    4   -2    1      5.48      0.00
    5   -2    1     -5.46      0.00
    6   -2    1     -0.84      0.00
    7   -2    1      0.96      0.00
    8   -2    1     -2.38      0.00
    9   -2    1     -0.72      0.00
   10   -2    1     -2.94      0.00
   11   -2    1     -1.37      0.00
   12   -2    1     -0.90      0.00
   13   -2    1     -0.97      0.00
   14   -2    1     -0.95      0.00
   15   -2    1     -1.35      0.00
   16   -2    1     -2.07      0.00
   17   -2    1     -0.01      0.00
   18   -2    1     -0.78      0.00
   19   -2    1     -0.03      0.00
   20   -2    1     -0.48      0.00
   21   -2    1     -0.46      0.00
   22   -2    1     -0.49      0.00
   23   -2    1     -0.06      0.00
   24   -2    1      0.21      0.00
   25   -2    1     -0.48      0.00
   26   -2    1     -0.38      0.00
   27   -2    1     -0.30      0.00
  -27   -1    1     -0.39      0.00
  -26   -1    1      0.02      0.00
  -25   -1    1     -0.18      0.00
  -24   -1    1     -0.21      0.00
  -23   -1    1     -0.12      0.00
  -22   -1    1      0.28      0.00
  -21   -1    1      0.31      0.00
  -20   -1    1     -0.67      0.00
  -19   -1    1      0.36      0.00
  -18   -1    1     -0.95      0.00
  -17   -1    1      0.94      0.00
  -16   -1    1     -0.36      0.00
  -15   -1    1     -0.48      0.00
  -14   -1    1     -1.33      0.00
  -13   -1    1     -0.04      0.00
  -12   -1    1     -0.53      0.00
  -11   -1    1      1.96      0.00
  -10   -1    1     -0.73      0.00
   -9   -1    1      6.05      0.00
   -8   -1    1     -1.32      0.00
   -7   -1    1      9.46      0.00
   -6   -1    1      8.39      0.00
   -5   -1    1      7.56      0.00
   -4   -1    1     21.90      0.00
   -3   -1    1     -3.40      0.00
   -2   -1    1     29.32      0.00
    2   -1    1      1.63      0.00
    3   -1    1     20.73      0.00
    4   -1    1     -2.28      0.00
    5   -1    1     14.26      0.00
    6   -1    1     -1.91      0.00
    7   -1    1      1.74      0.00
    8   -1    1      1.82      0.00
    9   -1    1     -0.73      0.00
   10   -1    1      2.90      0.00
   12   -1    1      0.68      0.00
   13   -1    1     -1.32      0.00
   14   -1    1      0.03      0.00
   15   -1    1      0.06      0.00
   16   -1    1      0.50      0.00
   17   -1    1     -1.13      0.00
   18   -1    1     -0.44      0.00
   19   -1    1     -0.54      0.00
   20   -1    1     -0.24      0.00
   21   -1    1      0.09      0.00
   22   -1    1     -0.29      0.00
   23   -1    1     -0.37      0.00
   24   -1    1     -0.66      0.00
   25   -1    1      0.28      0.00
   26   -1    1     -0.32      0.00
   27   -1    1      0.08      0.00
  -27    0    1      0.17      0.00
  -26    0    1     -0.57      0.00
  -25    0    1      0.10      0.00
  -24    0    1     -0.44      0.00
  -23    0    1     -0.15      0.00
  -22    0    1     -0.66      0.00
  -21    0    1     -0.28      0.00
  -20    0    1      0.42      0.00
  -19    0    1     -0.61      0.00
  -18    0    1      0.92      0.00
  -17    0    1     -1.69      0.00
  -16    0    1      0.74      0.00
  -15    0    1     -0.66      0.00
  -14    0    1      1.38      0.00
  -13    0    1     -1.36      0.00
  -12    0    1      0.15      0.00
  -11    0    1     -1.92      0.00
  -10    0    1      2.02      0.00
   -9    0    1     -2.53      0.00
   -8    0    1      7.28      0.00
   -7    0    1     -2.90      0.00
   -6    0    1      7.32      0.00
   -5    0    1      6.59      0.00
   -4    0    1      2.00      0.00
   -3    0    1     29.73      0.00
   -2    0    1     -7.16      0.00
    0    0    1     -5.70      0.00
    3    0    1      9.57      0.00
    4    0    1     21.07      0.00
    5    0    1      1.33      0.00
    6    0    1     17.77      0.00
    7    0    1      4.00      0.00
    8    0    1      5.22      0.00
    9    0    1      3.00      0.00
   10    0    1     -0.77      0.00
   11    0    1      3.80      0.00
   12    0    1     -1.00      0.00
   13    0    1      1.54      0.00
   14    0    1     -0.12      0.00
   15    0    1     -0.70      0.00
   16    0    1      0.30      0.00
   17    0    1      0.13      0.00
   18    0    1      0.90      0.00
   19    0    1     -0.56      0.00
   20    0    1      0.22      0.00
   21    0    1     -0.80      0.00
   22    0    1      0.31      0.00
   23    0    1      0.03      0.00
   24    0    1      0.23      0.00
   25    0    1     -0.48      0.00
   26    0    1      0.19      0.00
   27    0    1     -0.21      0.00
  -27    1    1     -0.51      0.00
  -26    1    1     -0.16      0.00
  -25    1    1     -0.65      0.00
  -24    1    1     -0.26      0.00
  -23    1    1     -0.22      0.00
  -22    1    1     -0.26      0.00
  -21    1    1     -0.21      0.00
  -20    1    1     -1.09      0.00
  -19    1    1      0.38      0.00
  -18    1    1     -1.32      0.00
  -17    1    1      1.48      0.00
  -16    1    1     -1.55      0.00
  -15    1    1      0.39      0.00
  -14    1    1     -2.18      0.00
  -13    1    1      0.67      0.00
  -12    1    1     -0.98      0.00
  -11    1    1     -0.38      0.00
  -10    1    1     -2.64      0.00
   -9    1    1     -0.93      0.00
   -8    1    1     -6.04      0.00
   -7    1    1      3.12      0.00
   -6    1    1     -6.10      0.00
   -4    1    1      2.40      0.00
   -2    1    1     24.20      0.00
   -1    1    1    -19.28      0.00
    3    1    1      7.86      0.00
    4    1    1     10.06      0.00
    5    1    1     17.62      0.00
    6    1    1     -0.77      0.00
    7    1    1     12.96      0.00
    8    1    1      2.77      0.00
    9    1    1      6.54      0.00
   10    1    1      2.72      0.00
   11    1    1     -0.46      0.00
   12    1    1      1.44      0.00
   13    1    1     -0.49      0.00
   14    1    1     -0.31      0.00
   15    1    1      1.30      0.00
   16    1    1     -1.26      0.00
   17    1    1      0.92      0.00
   18    1    1     -1.39      0.00
   19    1    1      1.45      0.00
   20    1    1     -0.30      0.00
   21    1    1      1.05      0.00
   22    1    1     -0.34      0.00
   23    1    1     -0.05      0.00
   24    1    1      0.30      0.00
   25    1    1      0.30      0.00
   26    1    1      0.22      0.00
   27    1    1      0.12      0.00
  -26    2    1     -0.23      0.00
  -25    2    1     -0.36      0.00
  -24    2    1     -0.20      0.00
  -23    2    1     -0.74      0.00
  -22    2    1      0.11      0.00
  -21    2    1     -0.41      0.00
  -20    2    1      0.67      0.00
  -19    2    1     -0.97      0.00
  -18    2    1      0.38      0.00
  -17    2    1     -1.73      0.00
  -16    2    1      0.32      0.00
  -15    2    1     -1.08      0.00
  -14    2    1     -0.06      0.00
  -13    2    1     -2.24      0.00
  -12    2    1     -2.25      0.00
  -11    2    1     -1.67      0.00
  -10    2    1     -2.64      0.00
   -9    2    1     -1.89      0.00
   -8    2    1     -3.10      0.00
   -6    2    1     -1.80      0.00
   -5    2    1    -10.25      0.00
   -4    2    1     -4.63      0.00
   -3    2    1     -1.32      0.00
   -2    2    1    -20.76      0.00
   -1    2    1     12.68      0.00
    3    2    1     10.06      0.00
    4    2    1     -5.17      0.00
    5    2    1     -0.50      0.00
    6    2    1     10.60      0.00
    7    2    1     -4.22      0.00
    8    2    1      6.99      0.00
    9    2    1     -2.88      0.00
   10    2    1      3.93      0.00
   11    2    1      0.80      0.00
   12    2    1      0.30      0.00
   13    2    1     -0.51      0.00
   14    2    1      0.08      0.00
   15    2    1     -1.95      0.00
   16    2    1      1.12      0.00
   17    2    1     -1.45      0.00
   18    2    1      1.61      0.00
   19    2    1     -1.32      0.00
   20    2    1      0.72      0.00
   21    2    1     -0.30      0.00
   22    2    1      0.81      0.00
   23    2    1      0.70      0.00
   24    2    1     -0.18      0.00
   25    2    1      0.42      0.00
   26    2    1     -0.04      0.00
   27    2    1      0.47      0.00
  -26    3    1     -0.61      0.00
  -25    3    1     -0.10      0.00
  -24    3    1     -0.41      0.00
  -23    3    1      0.44      0.00
  -22    3    1     -0.48      0.00
  -21    3    1      0.27      0.00
  -20    3    1     -0.45      0.00
  -19    3    1      0.89      0.00
  -18    3    1     -0.01      0.00
  -17    3    1      0.50      0.00
  -16    3    1     -0.62      0.00
  -15    3    1     -1.08      0.00
  -14    3    1     -1.10      0.00
  -13    3    1     -0.99      0.00
  -12    3    1     -0.97      0.00
  -11    3    1     -3.03      0.00
  -10    3    1     -2.05      0.00
   -9    3    1     -4.70      0.00
   -8    3    1     -1.57      0.00
   -7    3    1     -1.73      0.00
   -6    3    1     -6.57      0.00
   -5    3    1     -0.85      0.00
   -4    3    1    -10.85      0.00
   -3    3    1     -4.07      0.00
   -1    3    1    -15.90      0.00
    0    3    1      7.68      0.00
    1    3    1    -31.70      0.00
    2    3    1     11.66      0.00
    4    3    1      3.08      0.00
    5    3    1     -8.72      0.00
    6    3    1     -8.73      0.00
    7    3    1      2.31      0.00
    8    3    1     -6.05      0.00
    9    3    1      3.65      0.00
   10    3    1     -4.44      0.00
   11    3    1      0.47      0.00
   12    3    1     -0.51      0.00
   13    3    1      0.35      0.00
   14    3    1     -0.45      0.00
   15    3    1      0.51      0.00
   16    3    1     -1.32      0.00
   17    3    1      0.70      0.00
   18    3    1     -1.49      0.00
   19    3    1      1.18      0.00
   20    3    1     -0.38      0.00
   21    3    1      0.50      0.00
   22    3    1     -0.35      0.00
   23    3    1      0.02      0.00
   24    3    1      0.68      0.00
   25    3    1      0.20      0.00
   26    3    1      0.35      0.00
   27    3    1      0.01      0.00
  -26    4    1      0.04      0.00
  -25    4    1     -0.26      0.00
  -24    4    1     -0.12      0.00
  -23    4    1     -0.43      0.00
  -22    4    1      0.36      0.00
  -21    4    1      0.21      0.00
  -20    4    1      0.64      0.00
  -19    4    1     -0.13      0.00
  -18    4    1      0.62      0.00
  -17    4    1      0.65      0.00
  -16    4    1      0.85      0.00
  -15    4    1      1.05      0.00
  -14    4    1     -0.20      0.00
  -13    4    1     -0.77      0.00
  -12    4    1     -0.97      0.00
  -11    4    1     -0.77      0.00
  -10    4    1     -0.89      0.00
   -9    4    1     -0.56      0.00
   -8    4    1     -3.39      0.00
   -7    4    1     -2.05      0.00
   -6    4    1      0.41      0.00
   -5    4    1     -2.78      0.00
   -4    4    1      4.20      0.00
   -3    4    1     -6.86      0.00
   -2    4    1      2.46      0.00
   -1    4    1     -3.22      0.00
    0    4    1     -5.63      0.00
    1    4    1      8.50      0.00
    2    4    1    -16.72      0.00
    3    4    1      6.16      0.00
    4    4    1    -14.40      0.00
    5    4    1      2.52      0.00
    6    4    1     -4.54      0.00
    7    4    1     -5.77      0.00
    8    4    1     -2.00      0.00
    9    4    1     -4.83      0.00
   10    4    1      1.15      0.00
   11    4    1     -1.31      0.00
   12    4    1     -0.83      0.00
   13    4    1     -0.18      0.00
   14    4    1     -0.04      0.00
   15    4    1      0.34      0.00
   16    4    1      0.73      0.00
   17    4    1     -0.46      0.00
   18    4    1      1.17      0.00
   19    4    1     -1.18      0.00
   20    4    1      0.58      0.00
   21    4    1     -0.52      0.00
   22    4    1      0.80      0.00
   23    4    1     -0.27      0.00
   24    4    1      0.07      0.00
   25    4    1     -0.25      0.00
   26    4    1      0.54      0.00
   27    4    1      0.11      0.00
  -26    5    1      0.04      0.00
  -25    5    1     -0.02      0.00
  -24    5    1      0.14      0.00
  -23    5    1      0.05      0.00
  -22    5    1     -0.17      0.00
  -21    5    1     -0.11      0.00
  -20    5    1      0.15      0.00
  -19    5    1      1.19      0.00
  -18    5    1      0.40      0.00
  -17    5    1      1.15      0.00
  -16    5    1      0.53      0.00
  -15    5    1      1.44      0.00
  -14    5    1      1.61      0.00
  -13    5    1      2.29      0.00
  -12    5    1      0.46      0.00
  -11    5    1      1.25      0.00
  -10    5    1     -1.21      0.00
   -9    5    1      0.47      0.00
   -8    5    1      1.00      0.00
   -7    5    1     -0.23      0.00
   -6    5    1     -0.83      0.00
   -5    5    1     -1.00      0.00
   -4    5    1     -0.62      0.00
   -3    5    1      5.29      0.00
   -2    5    1     -2.37      0.00
   -1    5    1      6.62      0.00
    0    5    1     -1.62      0.00
    1    5    1      0.47      0.00
    2    5    1      7.49      0.00
    3    5    1     -3.77      0.00
    5    5    1     -7.80      0.00
    6    5    1      3.52      0.00
    8    5    1      1.15      0.00
    9    5    1     -1.71      0.00
   10    5    1     -1.67      0.00
   11    5    1     -1.14      0.00
   12    5    1      0.85      0.00
   13    5    1     -0.16      0.00
   14    5    1      0.40      0.00
   15    5    1      0.04      0.00
   16    5    1      0.04      0.00
   17    5    1      1.23      0.00
   18    5    1     -0.82      0.00
   19    5    1      1.69      0.00
   20    5    1     -0.84      0.00
   21    5    1      0.81      0.00
   22    5    1     -1.08      0.00
   23    5    1      0.69      0.00
   24    5    1     -0.38      0.00
   25    5    1      0.69      0.00
   26    5    1     -0.66      0.00
   27    5    1      0.50      0.00
  -25    6    1     -0.03      0.00
  -24    6    1     -0.05      0.00
  -23    6    1      0.08      0.00
  -22    6    1      0.28      0.00
  -21    6    1      0.37      0.00
  -20    6    1      0.19      0.00
  -19    6    1     -0.45      0.00
  -18    6    1      1.22      0.00
  -17    6    1      0.28      0.00
  -16    6    1      2.31      0.00
  -15    6    1      0.47      0.00
  -14    6    1      1.86      0.00
  -13    6    1      0.89      0.00
  -12    6    1      3.19      0.00
  -11    6    1      1.40      0.00
  -10    6    1      3.34      0.00
   -9    6    1      0.26      0.00
   -8    6    1     -0.28      0.00
   -7    6    1      0.58      0.00
   -6    6    1     -0.71      0.00
   -5    6    1      2.57      0.00
   -4    6    1     -4.60      0.00
   -3    6    1     -0.72      0.00
   -2    6    1     -1.18      0.00
   -1    6    1     -2.04      0.00
    0    6    1      3.93      0.00
    1    6    1     -2.34      0.00
    2    6    1     -0.22      0.00
    3    6    1      1.45      0.00
    4    6    1     -1.95      0.00
    5    6    1      6.83      0.00
    6    6    1     -3.99      0.00
    7    6    1      2.80      0.00
    8    6    1     -3.32      0.00
    9    6    1      2.57      0.00
   10    6    1     -0.69      0.00
   11    6    1      0.56      0.00
   12    6    1     -1.46      0.00
   13    6    1     -0.24      0.00
   14    6    1      0.38      0.00
   15    6    1      0.06      0.00
   16    6    1      0.89      0.00
   17    6    1     -0.94      0.00
   18    6    1      1.62      0.00
   19    6    1     -1.31      0.00
   20    6    1      1.38      0.00
   21    6    1     -0.65      0.00
   22    6    1      1.00      0.00
   23    6    1     -0.70      0.00
   24    6    1      0.23      0.00
   25    6    1     -0.54      0.00
   26    6    1      0.64      0.00
   27    6    1     -0.34      0.00
  -25    7    1      0.19      0.00
  -24    7    1     -0.20      0.00
  -23    7    1      0.15      0.00
  -22    7    1     -0.08      0.00
  -21    7    1      0.12      0.00
  -20    7    1      0.61      0.00
  -19    7    1      0.91      0.00
  -18    7    1     -0.25      0.00
  -17    7    1      0.85      0.00
  -16    7    1     -0.77      0.00
  -15    7    1      1.95      0.00
  -14    7    1      0.56      0.00
  -13    7    1      1.59      0.00
  -12    7    1      0.25      0.00
  -11    7    1      1.42      0.00
  -10    7    1      1.00      0.00
   -9    7    1      1.92      0.00
   -8    7    1      2.58      0.00
   -7    7    1     -0.48      0.00
   -6    7    1      0.61      0.00
   -5    7    1     -4.82      0.00
   -4    7    1      4.00      0.00
   -3    7    1     -6.39      0.00
   -2    7    1      0.59      0.00
   -1    7    1     -7.36      0.00
    0    7    1     -5.19      0.00
    1    7    1     -2.04      0.00
    2    7    1     -5.12      0.00
    3    7    1     -2.27      0.00
    4    7    1     -4.88      0.00
    5    7    1     -5.60      0.00
    6    7    1      0.12      0.00
    7    7    1     -3.52      0.00
    8    7    1      0.65      0.00
    9    7    1     -4.15      0.00
   10    7    1     -0.37      0.00
   11    7    1     -1.33      0.00
   12    7    1      0.29      0.00
   13    7    1     -0.01      0.00
   14    7    1     -1.08      0.00
   15    7    1      0.24      0.00
   16    7    1     -0.74      0.00
   17    7    1      1.30      0.00
   18    7    1     -1.02      0.00
   19    7    1      1.39      0.00
   20    7    1     -0.79      0.00
   21    7    1      0.55      0.00
   22    7    1     -0.39      0.00
   23    7    1      0.38      0.00
   24    7    1      0.09      0.00
   25    7    1      0.00      0.00
   26    7    1     -0.40      0.00
   27    7    1      0.09      0.00
  -25    8    1     -0.51      0.00
  -24    8    1      0.35      0.00
  -23    8    1     -0.18      0.00
  -22    8    1      0.30      0.00
  -21    8    1      0.27      0.00
  -20    8    1     -0.31      0.00
  -19    8    1      0.42      0.00
  -18    8    1      0.51      0.00
  -17    8    1      0.43      0.00
  -16    8    1      0.82      0.00
  -15    8    1     -1.26      0.00
  -14    8    1     -0.11      0.00
  -13    8    1     -0.39      0.00
  -12    8    1      0.32      0.00
  -11    8    1      0.08      0.00
  -10    8    1     -0.74      0.00
   -9    8    1      0.40      0.00
   -8    8    1     -1.41      0.00
   -7    8    1      2.09      0.00
   -6    8    1      0.14      0.00
   -5    8    1      2.83      0.00
   -4    8    1     -4.89      0.00
   -3    8    1      2.80      0.00
   -2    8    1     -5.71      0.00
   -1    8    1      3.05      0.00
    0    8    1     -5.11      0.00
    1    8    1     -4.77      0.00
    2    8    1     -4.26      0.00
    3    8    1     -6.85      0.00
    4    8    1     -1.92      0.00
    5    8    1     -5.69      0.00
    6    8    1     -5.44      0.00
    7    8    1     -4.81      0.00
    8    8    1     -4.33      0.00
    9    8    1     -1.12      0.00
   10    8    1     -3.05      0.00
   11    8    1     -1.27      0.00
   12    8    1     -1.90      0.00
   13    8    1     -0.65      0.00
   14    8    1      0.32      0.00
   15    8    1      0.00      0.00
   16    8    1      0.38      0.00
   17    8    1     -0.48      0.00
   18    8    1      0.80      0.00
   19    8    1     -0.42      0.00
   20    8    1      0.68      0.00
   21    8    1      0.05      0.00
   22    8    1      0.23      0.00
   23    8    1     -0.14      0.00
   24    8    1     -0.17      0.00
   25    8    1      0.13      0.00
   26    8    1      0.08      0.00
   27    8    1     -0.19      0.00
  -24    9    1     -0.55      0.00
  -23    9    1      0.07      0.00
  -22    9    1     -0.17      0.00
  -21    9    1     -0.04      0.00
  -20    9    1      0.79      0.00
  -19    9    1     -0.52      0.00
  -18    9    1      0.46      0.00
  -17    9    1     -0.60      0.00
  -16    9    1      0.07      0.00
  -15    9    1      0.75      0.00
  -14    9    1     -0.60      0.00
  -13    9    1     -0.81      0.00
  -12    9    1     -1.93      0.00
  -11    9    1     -1.07      0.00
  -10    9    1     -0.59      0.00
   -9    9    1     -1.60      0.00
   -8    9    1      0.37      0.00
   -7    9    1     -2.10      0.00
   -6    9    1     -0.10      0.00
   -5    9    1     -0.01      0.00
   -4    9    1      3.18      0.00
   -3    9    1      0.30      0.00
   -2    9    1      3.03      0.00
   -1    9    1     -2.49      0.00
    0    9    1      3.61      0.00
    1    9    1      0.42      0.00
    2    9    1      0.89      0.00
    3    9    1     -0.51      0.00
    4    9    1     -3.85      0.00
    5    9    1     -0.63      0.00
    6    9    1     -2.34      0.00
    7    9    1     -1.56      0.00
    8    9    1     -3.01      0.00
    9    9    1     -3.70      0.00
   10    9    1     -0.92      0.00
   11    9    1     -2.31      0.00
   12    9    1      0.21      0.00
   13    9    1     -1.33      0.00
   14    9    1      0.13      0.00
   15    9    1     -0.53      0.00
   16    9    1      0.79      0.00
   17    9    1      0.48      0.00
   18    9    1      0.31      0.00
   19    9    1      0.60      0.00
   20    9    1     -0.10      0.00
   21    9    1      0.32      0.00
   22    9    1     -0.17      0.00
   23    9    1      0.60      0.00
   24    9    1     -0.25      0.00
   25    9    1      0.15      0.00
   26    9    1     -0.26      0.00
   27    9    1      0.19      0.00
  -24   10    1      0.35      0.00
  -23   10    1     -0.12      0.00
  -22   10    1     -0.07      0.00
  -21   10    1     -0.24      0.00
  -20   10    1     -0.65      0.00
  -19   10    1      0.59      0.00
  -18   10    1     -0.51      0.00
  -17   10    1      0.67      0.00
  -16   10    1     -0.56      0.00
  -15   10    1     -0.82      0.00
  -14   10    1      0.20      0.00
  -13   10    1     -0.49      0.00
  -12   10    1      0.83      0.00
  -11   10    1     -2.13      0.00
  -10   10    1     -0.96      0.00
   -9   10    1     -1.40      0.00
   -8   10    1     -1.53      0.00
   -7   10    1      0.16      0.00
   -6   10    1     -0.73      0.00
   -5   10    1     -0.67      0.00
   -4   10    1      0.03      0.00
   -3   10    1      0.26      0.00
   -2   10    1      3.00      0.00
   -1   10    1      3.58      0.00
    0   10    1      1.33      0.00
    1   10    1      3.47      0.00
    2   10    1      1.40      0.00
    3   10    1      4.94      0.00
    4   10    1      2.50      0.00
    5   10    1      2.02      0.00
    6   10    1      0.18      0.00
    7   10    1      0.66      0.00
    8   10    1      0.51      0.00
    9   10    1      0.83      0.00
   10   10    1     -2.00      0.00
   11   10    1      0.52      0.00
   12   10    1     -1.96      0.00
   13   10    1      0.86      0.00
   14   10    1     -1.01      0.00
   15   10    1      0.97      0.00
   16   10    1     -0.53      0.00
   17   10    1      0.42      0.00
   18   10    1      0.40      0.00
   19   10    1      0.01      0.00
   20   10    1      0.81      0.00
   21   10    1     -0.30      0.00
   22   10    1      0.76      0.00
   23   10    1     -1.00      0.00
   24   10    1      0.91      0.00
   25   10    1     -0.60      0.00
   26   10    1      0.48      0.00
  -23   11    1      0.08      0.00
  -22   11    1     -0.04      0.00
  -21   11    1      0.28      0.00
  -20   11    1     -0.12      0.00
  -19   11    1     -0.60      0.00
  -18   11    1     -0.18      0.00
  -17   11    1     -0.58      0.00
  -16   11    1      0.27      0.00
  -15   11    1      0.30      0.00
  -14   11    1     -0.65      0.00
  -13   11    1      0.01      0.00
  -12   11    1     -1.52      0.00
  -11   11    1      1.85      0.00
  -10   11    1     -0.99      0.00
   -9   11    1      0.32      0.00
   -8   11    1     -1.00      0.00
   -7   11    1     -1.46      0.00
   -6   11    1      0.10      0.00
   -5   11    1     -0.62      0.00
   -4   11    1     -0.11      0.00
   -3   11    1      0.42      0.00
   -2   11    1     -1.92      0.00
   -1   11    1      1.10      0.00
    0   11    1      1.32      0.00
    1   11    1      1.36      0.00
    2   11    1      3.26      0.00
    3   11    1     -1.23      0.00
    4   11    1      4.20      0.00
    5   11    1      0.23      0.00
    6   11    1      4.28      0.00
    7   11    1      0.10      0.00
    8   11    1      1.10      0.00
    9   11    1     -0.05      0.00
   10   11    1      1.52      0.00
   11   11    1     -0.83      0.00
   12   11    1      0.55      0.00
   13   11    1     -1.15      0.00
   14   11    1      0.26      0.00
   15   11    1     -0.83      0.00
   16   11    1      0.24      0.00
   17   11    1     -0.01      0.00
   18   11    1     -0.24      0.00
   19   11    1      0.54      0.00
   20   11    1     -0.58      0.00
   21   11    1      0.65      0.00
   22   11    1     -0.64      0.00
   23   11    1      1.08      0.00
   24   11    1     -1.12      0.00
   25   11    1      0.67      0.00
   26   11    1     -0.49      0.00
  -23   12    1     -0.24      0.00
  -22   12    1      0.07      0.00
  -21   12    1     -0.46      0.00
  -20   12    1      0.47      0.00
  -19   12    1      0.02      0.00
  -18   12    1      0.19      0.00
  -17   12    1     -0.42      0.00
  -16   12    1     -0.65      0.00
  -15   12    1     -0.47      0.00
  -14   12    1     -0.10      0.00
  -13   12    1      0.06      0.00
  -12   12    1      0.29      0.00
  -11   12    1     -1.78      0.00
  -10   12    1      0.45      0.00
   -9   12    1     -0.48      0.00
   -8   12    1      0.67      0.00
   -7   12    1      0.55      0.00
   -6   12    1     -1.69      0.00
   -5   12    1      0.69      0.00
   -4   12    1     -1.65      0.00
   -3   12    1      0.16      0.00
   -2   12    1      0.33      0.00
   -1   12    1     -1.87      0.00
    0   12    1     -0.64      0.00
    1   12    1     -1.53      0.00
    2   12    1     -1.20      0.00
    3   12    1      1.74      0.00
    4   12    1     -3.09      0.00
    5   12    1      1.68      0.00
    6   12    1     -3.07      0.00
    7   12    1      1.78      0.00
    8   12    1     -0.32      0.00
    9   12    1     -0.19      0.00
   10   12    1     -0.74      0.00
   11   12    1     -0.24      0.00
   12   12    1     -0.08      0.00
   13   12    1     -0.45      0.00
   14   12    1     -0.41      0.00
   15   12    1     -0.38      0.00
   16   12    1     -0.36      0.00
   17   12    1     -0.37      0.00
   18   12    1      0.06      0.00
   19   12    1     -0.36      0.00
   20   12    1      0.36      0.00
   21   12    1     -0.17      0.00
   22   12    1      0.15      0.00
   23   12    1     -0.51      0.00
   24   12    1      0.61      0.00
   25   12    1     -0.52      0.00
   26   12    1      0.06      0.00
  -22   13    1      0.02      0.00
  -21   13    1      0.59      0.00
  -20   13    1     -0.41      0.00
  -19   13    1      0.30      0.00
  -18   13    1     -0.20      0.00
  -17   13    1      0.59      0.00
  -16   13    1      0.10      0.00
  -15   13    1     -0.54      0.00
  -14   13    1     -0.35      0.00
  -13   13    1     -1.57      0.00
  -12   13    1     -0.12      0.00
  -11   13    1     -0.33      0.00
  -10   13    1     -0.61      0.00
   -9   13    1     -1.17      0.00
   -8   13    1     -1.08      0.00
   -7   13    1     -0.85      0.00
   -6   13    1      1.32      0.00
   -5   13    1     -1.55      0.00
   -4   13    1      1.39      0.00
   -3   13    1     -1.87      0.00
   -2   13    1      0.04      0.00
   -1   13    1      0.49      0.00
    0   13    1     -0.96      0.00
    1   13    1      0.43      0.00
    2   13    1     -2.04      0.00
    3   13    1     -1.65      0.00
    4   13    1      0.11      0.00
    5   13    1     -2.40      0.00
    6   13    1      0.63      0.00
    7   13    1     -3.01      0.00
    8   13    1     -0.92      0.00
    9   13    1     -0.47      0.00
   10   13    1     -0.68      0.00
   11   13    1     -0.34      0.00
   12   13    1     -1.24      0.00
   13   13    1      0.14      0.00
   14   13    1     -0.49      0.00
   15   13    1     -0.07      0.00
   16   13    1     -0.12      0.00
   17   13    1     -0.28      0.00
   18   13    1      0.12      0.00
   19   13    1     -0.18      0.00
   20   13    1      0.17      0.00
   21   13    1     -0.24      0.00
   22   13    1      0.57      0.00
   23   13    1     -0.11      0.00
   24   13    1     -0.07      0.00
   25   13    1      0.10      0.00
  -22   14    1      0.14      0.00
  -21   14    1     -0.01      0.00
  -20   14    1      0.78      0.00
  -19   14    1      0.28      0.00
  -18   14    1      0.47      0.00
  -17   14    1     -0.37      0.00
  -16   14    1      0.15      0.00
  -15   14    1      0.35      0.00
  -14   14    1     -0.37      0.00
  -13   14    1      0.44      0.00
  -12   14    1     -1.86      0.00
  -11   14    1     -0.58      0.00
  -10   14    1     -1.78      0.00
   -9   14    1     -0.07      0.00
   -8   14    1     -1.14      0.00
   -7   14    1     -1.13      0.00
   -6   14    1     -2.11      0.00
   -5   14    1      0.17      0.00
   -4   14    1     -1.36      0.00
   -3   14    1      1.51      0.00
   -2   14    1     -0.73      0.00
   -1   14    1     -0.08      0.00
    0   14    1      0.84      0.00
    1   14    1     -0.44      0.00
    2   14    1      2.39      0.00
    3   14    1     -0.56      0.00
    4   14    1      0.30      0.00
    5   14    1      0.06      0.00
    6   14    1     -0.88      0.00
    7   14    1      1.24      0.00
    8   14    1     -0.74      0.00
    9   14    1     -0.52      0.00
   10   14    1     -0.68      0.00
   11   14    1      0.03      0.00
   12   14    1      0.20      0.00
   13   14    1     -0.25      0.00
   14   14    1     -0.08      0.00
   15   14    1      0.17      0.00
   16   14    1     -0.18      0.00
   17   14    1      0.57      0.00
   18   14    1     -0.42      0.00
   19   14    1      0.53      0.00
   20   14    1     -0.18      0.00
   21   14    1      0.48      0.00
   22   14    1     -0.42      0.00
   23   14    1      0.50      0.00
   24   14    1      0.10      0.00
   25   14    1      0.04      0.00
  -21   15    1      0.22      0.00
  -20   15    1     -0.08      0.00
  -19   15    1      0.25      0.00
  -18   15    1      0.37      0.00
  -17   15    1      0.90      0.00
  -16   15    1     -0.01      0.00
  -15   15    1     -0.01      0.00
  -14   15    1     -0.15      0.00
  -13   15    1     -0.17      0.00
  -12   15    1      0.47      0.00
  -11   15    1     -0.64      0.00
  -10   15    1     -0.14      0.00
   -9   15    1     -1.87      0.00
   -8   15    1     -0.73      0.00
   -7   15    1     -0.72      0.00
   -6   15    1     -0.49      0.00
   -5   15    1     -1.40      0.00
   -4   15    1     -0.78      0.00
   -3   15    1     -1.80      0.00
   -2   15    1      0.54      0.00
   -1   15    1     -0.21      0.00
    0   15    1      0.30      0.00
    1   15    1      0.53      0.00
    2   15    1     -0.64      0.00
    3   15    1      2.10      0.00
    4   15    1      0.46      0.00
    5   15    1      1.48      0.00
    6   15    1      1.10      0.00
    7   15    1     -0.35      0.00
    8   15    1      1.54      0.00
    9   15    1      0.19      0.00
   10   15    1      1.38      0.00
   11   15    1     -0.68      0.00
   12   15    1      0.69      0.00
   13   15    1     -0.04      0.00
   14   15    1      0.63      0.00
   15   15    1      0.01      0.00
   16   15    1      0.38      0.00
   17   15    1     -0.19      0.00
   18   15    1      0.49      0.00
   19   15    1     -0.14      0.00
   20   15    1     -0.01      0.00
   21   15    1      0.21      0.00
   22   15    1      0.10      0.00
   23   15    1      0.08      0.00
   24   15    1     -0.11      0.00
  -20   16    1      0.40      0.00
  -19   16    1      0.15      0.00
  -18   16    1      0.01      0.00
  -17   16    1     -0.35      0.00
  -16   16    1      0.62      0.00
  -15   16    1      0.17      0.00
  -14   16    1      0.70      0.00
  -13   16    1     -0.73      0.00
  -12   16    1      0.31      0.00
  -11   16    1     -0.41      0.00
  -10   16    1      0.30      0.00
   -9   16    1      0.38      0.00
   -8   16    1     -0.43      0.00
   -7   16    1     -0.60      0.00
   -6   16    1     -0.75      0.00
   -5   16    1     -0.16      0.00
   -4   16    1     -0.65      0.00
   -3   16    1      0.02      0.00
   -2   16    1     -1.97      0.00
   -1   16    1     -0.20      0.00
    0   16    1     -1.64      0.00
    1   16    1      0.38      0.00
    2   16    1     -0.49      0.00
    3   16    1     -0.83      0.00
    4   16    1      0.10      0.00
    5   16    1     -0.22      0.00
    6   16    1      0.34      0.00
    7   16    1      1.17      0.00
    8   16    1     -0.40      0.00
    9   16    1      0.95      0.00
   10   16    1     -0.53      0.00
   11   16    1      1.54      0.00
   12   16    1     -0.33      0.00
   13   16    1      0.60      0.00
   14   16    1      0.02      0.00
   15   16    1      0.04      0.00
   16   16    1      0.47      0.00
   17   16    1     -0.12      0.00
   18   16    1      0.17      0.00
   19   16    1     -0.15      0.00
   20   16    1      0.50      0.00
   21   16    1     -0.68      0.00
   22   16    1      0.45      0.00
   23   16    1     -0.38      0.00
   24   16    1      0.40      0.00
  -19   17    1      0.16      0.00
  -18   17    1      0.13      0.00
  -17   17    1      0.35      0.00
  -16   17    1     -0.47      0.00
  -15   17    1     -0.13      0.00
  -14   17    1     -0.49      0.00
  -13   17    1      1.13      0.00
  -12   17    1     -0.88      0.00
  -11   17    1      0.83      0.00
  -10   17    1     -1.06      0.00
   -9   17    1      0.29      0.00
   -8   17    1      0.14      0.00
   -7   17    1      0.26      0.00
   -6   17    1      0.40      0.00
   -5   17    1     -0.69      0.00
   -4   17    1      0.41      0.00
   -3   17    1     -1.03      0.00
   -2   17    1      0.96      0.00
   -1   17    1     -1.64      0.00
    0   17    1      0.51      0.00
    1   17    1     -2.65      0.00
    2   17    1     -0.07      0.00
    3   17    1     -1.38      0.00
    4   17    1     -0.95      0.00
    5   17    1     -0.92      0.00
    6   17    1     -1.13      0.00
    7   17    1     -0.85      0.00
    8   17    1     -0.17      0.00
    9   17    1     -0.37      0.00
   10   17    1      0.14      0.00
   11   17    1     -0.63      0.00
   12   17    1      0.35      0.00
   13   17    1      0.10      0.00
   14   17    1     -0.14      0.00
   15   17    1      0.70      0.00
   16   17    1     -0.72      0.00
   17   17    1      0.83      0.00
   18   17    1     -0.34      0.00
   19   17    1      0.33      0.00
   20   17    1     -0.44      0.00
   21   17    1      0.63      0.00
   22   17    1     -0.44      0.00
   23   17    1      0.27      0.00
  -18   18    1     -0.17      0.00
  -17   18    1     -0.31      0.00
  -16   18    1      0.13      0.00
  -15   18    1      0.22      0.00
  -14   18    1     -0.28      0.00
  -13   18    1     -0.98      0.00
  -12   18    1      0.49      0.00
  -11   18    1     -0.91      0.00
  -10   18    1      0.96      0.00
   -9   18    1     -1.07      0.00
   -8   18    1      0.00      0.00
   -7   18    1     -0.39      0.00
   -6   18    1     -0.14      0.00
   -5   18    1      0.86      0.00
   -4   18    1     -0.71      0.00
   -3   18    1      1.08      0.00
   -2   18    1     -1.04      0.00
   -1   18    1      1.23      0.00
    0   18    1     -1.18      0.00
    1   18    1      1.33      0.00
    2   18    1     -1.63      0.00
    3   18    1     -0.09      0.00
    4   18    1     -0.88      0.00
    5   18    1     -0.85      0.00
    6   18    1     -0.44      0.00
    7   18    1     -1.09      0.00
    8   18    1     -0.46      0.00
    9   18    1     -0.86      0.00
   10   18    1     -0.04      0.00
   11   18    1     -0.24      0.00
   12   18    1     -0.08      0.00
   13   18    1     -0.18      0.00
   14   18    1      0.49      0.00
   15   18    1     -0.47      0.00
   16   18    1      1.00      0.00
   17   18    1     -0.63      0.00
   18   18    1      0.45      0.00
   19   18    1      0.15      0.00
   20   18    1      0.08      0.00
   21   18    1     -0.03      0.00
   22   18    1      0.00      0.00
   23   18    1      0.14      0.00
  -18   19    1     -0.17      0.00
  -17   19    1     -0.14      0.00
  -16   19    1     -0.30      0.00
  -15   19    1     -0.74      0.00
  -14   19    1      0.45      0.00
  -13   19    1     -0.07      0.00
  -12   19    1     -0.36      0.00
  -11   19    1     -0.20      0.00
  -10   19    1     -1.08      0.00
   -9   19    1      0.68      0.00
   -8   19    1     -0.84      0.00
   -7   19    1      0.18      0.00
   -6   19    1     -0.80      0.00
   -5   19    1     -0.58      0.00
   -4   19    1      0.61      0.00
   -3   19    1     -0.63      0.00
   -2   19    1      0.92      0.00
   -1   19    1     -0.55      0.00
    0   19    1      1.08      0.00
    1   19    1     -0.52      0.00
    2   19    1      1.31      0.00
    3   19    1     -0.07      0.00
    4   19    1      0.25      0.00
    5   19    1      0.14      0.00
    6   19    1     -0.13      0.00
    7   19    1      0.30      0.00
    8   19    1     -0.17      0.00
    9   19    1      0.15      0.00
   10   19    1     -0.29      0.00
   11   19    1      0.16      0.00
   12   19    1      0.24      0.00
   13   19    1      0.10      0.00
   14   19    1      0.09      0.00
   15   19    1      0.38      0.00
   16   19    1     -0.28      0.00
   17   19    1      0.65      0.00
   18   19    1      0.03      0.00
   19   19    1     -0.27      0.00
   20   19    1      0.42      0.00
   21   19    1     -0.33      0.00
   22   19    1      0.38      0.00
  -16   20    1     -0.22      0.00
  -15   20    1      0.20      0.00
  -14   20    1     -0.99      0.00
  -13   20    1      0.05      0.00
  -12   20    1     -0.46      0.00
  -11   20    1      0.39      0.00
  -10   20    1     -0.03      0.00
   -9   20    1     -0.97      0.00
   -8   20    1      0.29      0.00
   -7   20    1     -0.98      0.00
   -6   20    1      0.70      0.00
   -5   20    1     -0.69      0.00
   -4   20    1     -0.67      0.00
   -3   20    1     -0.04      0.00
   -2   20    1     -0.46      0.00
   -1   20    1      0.45      0.00
    0   20    1     -0.39      0.00
    1   20    1      0.62      0.00
    2   20    1     -0.38      0.00
    3   20    1      0.73      0.00
    4   20    1      0.37      0.00
    5   20    1      0.59      0.00
    6   20    1      0.17      0.00
    7   20    1      0.51      0.00
    8   20    1      0.05      0.00
    9   20    1      0.76      0.00
   10   20    1      0.12      0.00
   11   20    1      0.47      0.00
   12   20    1     -0.20      0.00
   13   20    1      0.61      0.00
   14   20    1     -0.07      0.00
   15   20    1      0.34      0.00
   16   20    1      0.22      0.00
   17   20    1     -0.29      0.00
   18   20    1      0.09      0.00
   19   20    1      0.22      0.00
   20   20    1     -0.35      0.00
   21   20    1      0.18      0.00
  -15   21    1     -0.57      0.00
  -14   21    1      0.14      0.00
  -13   21    1     -0.55      0.00
  -12   21    1     -0.01      0.00
  -11   21    1     -1.06      0.00
  -10   21    1      0.16      0.00
   -9   21    1      0.11      0.00
   -8   21    1     -0.41      0.00
   -7   21    1      0.29      0.00
   -6   21    1     -1.29      0.00
   -5   21    1      0.46      0.00
   -4   21    1     -0.23      0.00
   -3   21    1     -0.34      0.00
   -2   21    1     -0.37      0.00
   -1   21    1     -0.77      0.00
    0   21    1      0.09      0.00
    1   21    1     -0.69      0.00
    2   21    1      0.32      0.00
    3   21    1     -0.74      0.00
    4   21    1      0.00      0.00
    5   21    1     -0.41      0.00
    6   21    1      0.49      0.00
    7   21    1     -0.40      0.00
    8   21    1      0.65      0.00
    9   21    1     -0.68      0.00
   10   21    1      0.58      0.00
   11   21    1     -0.19      0.00
   12   21    1      0.56      0.00
   13   21    1     -0.28      0.00
   14   21    1      0.28      0.00
   15   21    1     -0.17      0.00
   16   21    1     -0.11      0.00
   17   21    1      0.37      0.00
   18   21    1     -0.38      0.00
   19   21    1     -0.01      0.00
   20   21    1     -0.23      0.00
  -14   22    1     -0.57      0.00
  -13   22    1     -0.46      0.00
  -12   22    1     -0.49      0.00
  -11   22    1      0.19      0.00
  -10   22    1     -0.96      0.00
   -9   22    1     -0.25      0.00
   -8   22    1     -0.49      0.00
   -7   22    1     -0.24      0.00
   -6   22    1      0.43      0.00
   -5   22    1     -0.81      0.00
   -4   22    1     -0.27      0.00
   -3   22    1     -0.24      0.00
   -2   22    1     -0.15      0.00
   -1   22    1     -0.01      0.00
    0   22    1     -0.87      0.00
    1   22    1     -0.06      0.00
    2   22    1     -1.02      0.00
    3   22    1      0.05      0.00
    4   22    1     -0.69      0.00
    5   22    1     -0.27      0.00
    6   22    1     -0.87      0.00
    7   22    1     -0.11      0.00
    8   22    1     -0.73      0.00
    9   22    1      0.27      0.00
   10   22    1     -0.52      0.00
   11   22    1     -0.14      0.00
   12   22    1     -0.22      0.00
   13   22    1     -0.08      0.00
   14   22    1      0.00      0.00
   15   22    1     -0.12      0.00
   16   22    1      0.12      0.00
   17   22    1     -0.55      0.00
   18   22    1      0.24      0.00
   19   22    1     -0.36      0.00
  -13   23    1     -0.19      0.00
  -12   23    1     -0.55      0.00
  -11   23    1     -0.67      0.00
  -10   23    1     -0.04      0.00
   -9   23    1     -0.62      0.00
   -8   23    1     -0.02      0.00
   -7   23    1     -0.73      0.00
   -6   23    1     -0.46      0.00
   -5   23    1      0.01      0.00
   -4   23    1     -0.06      0.00
   -3   23    1     -0.18      0.00
   -2   23    1     -0.37      0.00
   -1   23    1     -0.17      0.00
    0   23    1      0.18      0.00
    1   23    1     -0.32      0.00
    2   23    1      0.13      0.00
    3   23    1     -0.56      0.00
    4   23    1     -0.20      0.00
    5   23    1     -0.26      0.00
    6   23    1     -0.20      0.00
    7   23    1     -0.31      0.00
    8   23    1     -0.31      0.00
    9   23    1     -0.44      0.00
   10   23    1     -0.29      0.00
   11   23    1      0.02      0.00
   12   23    1     -0.42      0.00
   13   23    1      0.08      0.00
   14   23    1     -0.38      0.00
   15   23    1      0.00      0.00
   16   23    1     -0.24      0.00
   17   23    1      0.09      0.00
   18   23    1     -0.19      0.00
  -11   24    1     -0.26      0.00
  -10   24    1     -0.34      0.00
   -9   24    1     -0.30      0.00
   -8   24    1     -0.49      0.00
   -7   24    1      0.06      0.00
   -6   24    1     -0.30      0.00
   -5   24    1     -0.23      0.00
   -4   24    1     -0.28      0.00
   -3   24    1     -0.06      0.00
   -2   24    1      0.39      0.00
   -1   24    1     -0.20      0.00
    0   24    1      0.21      0.00
    1   24    1      0.06      0.00
    2   24    1      0.23      0.00
    3   24    1      0.27      0.00
    4   24    1      0.23      0.00
    5   24    1      0.05      0.00
    6   24    1      0.15      0.00
    7   24    1      0.05      0.00
    8   24    1      0.12      0.00
    9   24    1      0.06      0.00
   10   24    1      0.02      0.00
   11   24    1     -0.24      0.00
   12   24    1      0.12      0.00
   13   24    1     -0.24      0.00
   14   24    1     -0.01      0.00
   15   24    1     -0.06      0.00
   16   24    1     -0.19      0.00
   -9   25    1      0.09      0.00
   -8   25    1     -0.33      0.00
   -7   25    1     -0.19      0.00
   -6   25    1     -0.17      0.00
   -5   25    1     -0.13      0.00
   -4   25    1      0.07      0.00
   -3   25    1      0.00      0.00
   -2   25    1     -0.26      0.00
   -1   25    1      0.56      0.00
    0   25    1     -0.08      0.00
    1   25    1      0.51      0.00
    2   25    1      0.10      0.00
    3   25    1      0.37      0.00
    4   25    1      0.37      0.00
    5   25    1      0.30      0.00
    6   25    1      0.50      0.00
    7   25    1      0.10      0.00
    8   25    1      0.56      0.00
    9   25    1      0.00      0.00
   10   25    1      0.44      0.00
   11   25    1      0.04      0.00
   12   25    1      0.11      0.00
   13   25    1     -0.04      0.00
   14   25    1      0.09      0.00
   15   25    1     -0.24      0.00
   -7   26    1     -0.51      0.00
   -6   26    1     -0.01      0.00
   -5   26    1     -0.20      0.00
   -4   26    1     -0.29      0.00
   -3   26    1      0.03      0.00
   -2   26    1      0.04      0.00
   -1   26    1     -0.19      0.00
    0   26    1      0.29      0.00
    1   26    1      0.03      0.00
    2   26    1      0.28      0.00
    3   26    1      0.20      0.00
    4   26    1      0.04      0.00
    5   26    1      0.50      0.00
    6   26    1     -0.09      0.00
    7   26    1      0.74      0.00
    8   26    1     -0.26      0.00
    9   26    1      0.74      0.00
   10   26    1     -0.16      0.00
   11   26    1      0.48      0.00
   12   26    1      0.06      0.00
   13   26    1      0.17      0.00
   -4   27    1     -0.15      0.00
   -3   27    1     -0.48      0.00
   -2   27    1      0.01      0.00
   -1   27    1     -0.24      0.00
    0   27    1     -0.05      0.00
    1   27    1     -0.14      0.00
    2   27    1      0.07      0.00
    3   27    1      0.01      0.00
    4   27    1      0.25      0.00
    5   27    1     -0.21      0.00
    6   27    1      0.33      0.00
    7   27    1     -0.28      0.00
    8   27    1      0.57      0.00
    9   27    1     -0.22      0.00
   10   27    1      0.45      0.00
   -6  -27    2      0.25      0.00
   -5  -27    2      0.02      0.00
   -4  -27    2      0.19      0.00
   -3  -27    2      0.18      0.00
   -2  -27    2      0.10      0.00
   -1  -27    2      0.20      0.00
    0  -27    2      0.30      0.00
    1  -27    2      0.00      0.00
  -10  -26    2     -0.01      0.00
   -9  -26    2      0.14      0.00
   -8  -26    2     -0.06      0.00
   -7  -26    2      0.52      0.00
   -6  -26    2     -0.23      0.00
   -5  -26    2      0.67      0.00
   -4  -26    2     -0.25      0.00
   -3  -26    2      0.58      0.00
   -2  -26    2     -0.06      0.00
   -1  -26    2      0.40      0.00
    0  -26    2      0.10      0.00
    1  -26    2      0.42      0.00
    2  -26    2      0.06      0.00
    3  -26    2      0.63      0.00
    4  -26    2     -0.05      0.00
    5  -26    2      0.53      0.00
    6  -26    2      0.12      0.00
  -13  -25    2     -0.11      0.00
  -12  -25    2     -0.35      0.00
  -11  -25    2     -0.04      0.00
  -10  -25    2     -0.14      0.00
   -9  -25    2     -0.14      0.00
   -8  -25    2      0.06      0.00
   -7  -25    2     -0.17      0.00
   -6  -25    2      0.58      0.00
   -5  -25    2     -0.27      0.00
   -4  -25    2      0.78      0.00
   -3  -25    2     -0.33      0.00
   -2  -25    2      0.67      0.00
   -1  -25    2     -0.06      0.00
    0  -25    2      0.35      0.00
    1  -25    2      0.22      0.00
    2  -25    2      0.15      0.00
    3  -25    2      0.15      0.00
    4  -25    2      0.30      0.00
    5  -25    2      0.19      0.00
    6  -25    2      0.25      0.00
    7  -25    2     -0.01      0.00
    8  -25    2      0.22      0.00
  -15  -24    2      0.11      0.00
  -14  -24    2     -0.12      0.00
  -13  -24    2     -0.11      0.00
  -12  -24    2     -0.07      0.00
  -11  -24    2     -0.44      0.00
  -10  -24    2     -0.16      0.00
   -9  -24    2     -0.39      0.00
   -8  -24    2      0.04      0.00
   -7  -24    2     -0.32      0.00
   -6  -24    2     -0.18      0.00
   -5  -24    2      0.11      0.00
   -4  -24    2     -0.20      0.00
   -3  -24    2      0.55      0.00
   -2  -24    2     -0.26      0.00
   -1  -24    2      0.42      0.00
    0  -24    2      0.00      0.00
    1  -24    2      0.05      0.00
    2  -24    2      0.34      0.00
    3  -24    2     -0.02      0.00
    4  -24    2      0.16      0.00
    5  -24    2     -0.17      0.00
    6  -24    2      0.12      0.00
    7  -24    2      0.19      0.00
    8  -24    2     -0.07      0.00
    9  -24    2     -0.07      0.00
   10  -24    2     -0.05      0.00
  -16  -23    2      0.15      0.00
  -15  -23    2     -0.06      0.00
  -14  -23    2     -0.14      0.00
  -13  -23    2      0.05      0.00
  -12  -23    2     -0.38      0.00
  -11  -23    2      0.19      0.00
  -10  -23    2     -0.57      0.00
   -9  -23    2     -0.05      0.00
   -8  -23    2     -0.90      0.00
   -7  -23    2      0.11      0.00
   -6  -23    2     -0.61      0.00
   -5  -23    2     -0.10      0.00
   -4  -23    2     -0.35      0.00
   -3  -23    2     -0.42      0.00
   -2  -23    2      0.25      0.00
   -1  -23    2     -0.32      0.00
    0  -23    2      0.31      0.00
    1  -23    2      0.01      0.00
    2  -23    2     -0.01      0.00
    3  -23    2      0.09      0.00
    4  -23    2      0.09      0.00
    5  -23    2      0.31      0.00
    6  -23    2     -0.10      0.00
    7  -23    2     -0.17      0.00
    8  -23    2      0.02      0.00
    9  -23    2      0.01      0.00
   10  -23    2      0.15      0.00
   11  -23    2     -0.29      0.00
   12  -23    2     -0.15      0.00
  -18  -22    2     -0.06      0.00
  -17  -22    2      0.00      0.00
  -16  -22    2     -0.03      0.00
  -15  -22    2     -0.07      0.00
  -14  -22    2      0.29      0.00
  -13  -22    2     -0.30      0.00
  -12  -22    2      0.33      0.00
  -11  -22    2     -0.57      0.00
  -10  -22    2      0.23      0.00
   -9  -22    2     -0.35      0.00
   -8  -22    2      0.22      0.00
   -7  -22    2     -0.66      0.00
   -6  -22    2     -0.13      0.00
   -5  -22    2     -0.45      0.00
   -4  -22    2     -0.18      0.00
   -3  -22    2     -0.02      0.00
   -2  -22    2     -0.67      0.00
   -1  -22    2      0.26      0.00
    0  -22    2     -0.51      0.00
    1  -22    2      0.31      0.00
    2  -22    2     -0.06      0.00
    3  -22    2      0.45      0.00
    4  -22    2     -0.09      0.00
    5  -22    2      0.14      0.00
    6  -22    2      0.29      0.00
    7  -22    2      0.34      0.00
    8  -22    2      0.17      0.00
    9  -22    2     -0.08      0.00
   10  -22    2     -0.14      0.00
   11  -22    2      0.34      0.00
   12  -22    2      0.07      0.00
   13  -22    2      0.00      0.00
   14  -22    2     -0.23      0.00
  -19  -21    2      0.03      0.00
  -18  -21    2     -0.02      0.00
  -17  -21    2      0.19      0.00
  -16  -21    2      0.16      0.00
  -15  -21    2      0.10      0.00
  -14  -21    2     -0.12      0.00
  -13  -21    2      0.31      0.00
  -12  -21    2     -0.14      0.00
  -11  -21    2      0.55      0.00
  -10  -21    2     -0.06      0.00
   -9  -21    2      0.10      0.00
   -8  -21    2      0.17      0.00
   -7  -21    2      0.20      0.00
   -6  -21    2      0.46      0.00
   -5  -21    2     -0.09      0.00
   -4  -21    2      0.31      0.00
   -3  -21    2     -0.31      0.00
   -2  -21    2      0.70      0.00
   -1  -21    2     -0.46      0.00
    0  -21    2      0.51      0.00
    1  -21    2     -0.24      0.00
    2  -21    2      0.35      0.00
    3  -21    2     -0.22      0.00
    4  -21    2      0.64      0.00
    5  -21    2      0.17      0.00
    6  -21    2      0.26      0.00
    7  -21    2      0.20      0.00
    8  -21    2      0.18      0.00
    9  -21    2      0.67      0.00
   10  -21    2      0.29      0.00
   11  -21    2      0.00      0.00
   12  -21    2      0.06      0.00
   13  -21    2      0.19      0.00
   14  -21    2      0.46      0.00
   15  -21    2     -0.04      0.00
  -20  -20    2      0.21      0.00
  -19  -20    2      0.19      0.00
  -18  -20    2      0.19      0.00
  -17  -20    2      0.20      0.00
  -16  -20    2     -0.10      0.00
  -15  -20    2      0.49      0.00
  -14  -20    2      0.09      0.00
  -13  -20    2      0.29      0.00
  -12  -20    2      0.20      0.00
  -11  -20    2     -0.07      0.00
  -10  -20    2      0.39      0.00
   -9  -20    2      0.40      0.00
   -8  -20    2      0.11      0.00
   -7  -20    2      0.61      0.00
   -6  -20    2     -0.07      0.00
   -5  -20    2      1.06      0.00
   -4  -20    2      0.15      0.00
   -3  -20    2      1.05      0.00
   -2  -20    2     -0.12      0.00
   -1  -20    2      1.05      0.00
    0  -20    2      0.21      0.00
    1  -20    2      0.47      0.00
    2  -20    2      0.31      0.00
    3  -20    2      0.46      0.00
    4  -20    2      0.00      0.00
    5  -20    2      0.33      0.00
    6  -20    2      0.28      0.00
    7  -20    2      0.26      0.00
    8  -20    2      0.43      0.00
    9  -20    2     -0.21      0.00
   10  -20    2      0.48      0.00
   11  -20    2      0.39      0.00
   12  -20    2      0.52      0.00
   13  -20    2      0.10      0.00
   14  -20    2     -0.16      0.00
   15  -20    2      0.44      0.00
   16  -20    2      0.19      0.00
  -21  -19    2      0.40      0.00
  -20  -19    2      0.24      0.00
  -19  -19    2     -0.13      0.00
  -18  -19    2      0.36      0.00
  -17  -19    2      0.00      0.00
  -16  -19    2      0.69      0.00
  -15  -19    2     -0.29      0.00
  -14  -19    2      0.51      0.00
  -13  -19    2     -0.09      0.00
  -12  -19    2      0.17      0.00
  -11  -19    2      0.38      0.00
  -10  -19    2     -0.48      0.00
   -9  -19    2      0.21      0.00
   -8  -19    2     -0.18      0.00
   -7  -19    2     -0.04      0.00
   -6  -19    2      0.23      0.00
   -5  -19    2     -0.32      0.00
   -4  -19    2      0.51      0.00
   -3  -19    2     -0.02      0.00
   -2  -19    2      1.00      0.00
   -1  -19    2     -0.05      0.00
    0  -19    2      0.68      0.00
    1  -19    2      0.75      0.00
    2  -19    2      0.47      0.00
    3  -19    2      0.58      0.00
    4  -19    2      0.46      0.00
    5  -19    2      0.35      0.00
    6  -19    2      0.27      0.00
    7  -19    2      0.32      0.00
    8  -19    2      0.11      0.00
    9  -19    2      0.56      0.00
   10  -19    2     -0.09      0.00
   11  -19    2      0.21      0.00
   12  -19    2     -0.07      0.00
   13  -19    2      0.56      0.00
   14  -19    2      0.53      0.00
   15  -19    2     -0.13      0.00
   16  -19    2      0.16      0.00
   17  -19    2     -0.15      0.00
  -22  -18    2      0.06      0.00
  -21  -18    2      0.09      0.00
  -20  -18    2      0.01      0.00
  -19  -18    2      0.59      0.00
  -18  -18    2     -0.08      0.00
  -17  -18    2      0.25      0.00
  -16  -18    2     -0.19      0.00
  -15  -18    2      0.38      0.00
  -14  -18    2     -0.01      0.00
  -13  -18    2      0.03      0.00
  -12  -18    2      0.20      0.00
  -11  -18    2     -0.73      0.00
  -10  -18    2      0.79      0.00
   -9  -18    2     -1.23      0.00
   -8  -18    2      0.24      0.00
   -7  -18    2     -1.02      0.00
   -6  -18    2     -0.25      0.00
   -5  -18    2     -0.63      0.00
   -4  -18    2     -0.67      0.00
   -3  -18    2     -0.41      0.00
   -2  -18    2     -0.85      0.00
   -1  -18    2      0.55      0.00
    0  -18    2     -0.34      0.00
    1  -18    2      0.14      0.00
    2  -18    2      0.15      0.00
    3  -18    2      0.60      0.00
    4  -18    2      0.56      0.00
    5  -18    2      0.68      0.00
    6  -18    2      0.48      0.00
    7  -18    2      0.34      0.00
    8  -18    2      0.47      0.00
    9  -18    2      0.22      0.00
   10  -18    2      0.58      0.00
   11  -18    2      0.14      0.00
   12  -18    2      0.50      0.00
   13  -18    2     -0.33      0.00
   14  -18    2      0.14      0.00
   15  -18    2      0.48      0.00
   16  -18    2      0.25      0.00
   17  -18    2      0.36      0.00
   18  -18    2     -0.50      0.00
  -22  -17    2      0.17      0.00
  -21  -17    2      0.33      0.00
  -20  -17    2      0.02      0.00
  -19  -17    2     -0.15      0.00
  -18  -17    2      0.05      0.00
  -17  -17    2      0.26      0.00
  -16  -17    2     -0.18      0.00
  -15  -17    2      0.27      0.00
  -14  -17    2     -0.43      0.00
  -13  -17    2      0.51      0.00
  -12  -17    2     -0.55      0.00
  -11  -17    2      0.87      0.00
  -10  -17    2     -1.20      0.00
   -9  -17    2      1.25      0.00
   -8  -17    2     -0.95      0.00
   -7  -17    2      0.42      0.00
   -6  -17    2     -0.88      0.00
   -5  -17    2     -0.14      0.00
   -4  -17    2     -0.54      0.00
   -3  -17    2     -0.56      0.00
   -2  -17    2     -0.29      0.00
   -1  -17    2     -1.68      0.00
    0  -17    2      0.15      0.00
    1  -17    2     -0.84      0.00
    2  -17    2      0.50      0.00
    3  -17    2     -0.85      0.00
    4  -17    2      0.44      0.00
    5  -17    2     -0.08      0.00
    6  -17    2      0.72      0.00
    7  -17    2      0.81      0.00
    8  -17    2      0.39      0.00
    9  -17    2      0.57      0.00
   10  -17    2      0.13      0.00
   11  -17    2      0.75      0.00
   12  -17    2      0.06      0.00
   13  -17    2      0.99      0.00
   14  -17    2     -0.09      0.00
   15  -17    2      0.07      0.00
   16  -17    2     -0.05      0.00
   17  -17    2      0.13      0.00
   18  -17    2      0.72      0.00
   19  -17    2     -0.21      0.00
  -23  -16    2      0.02      0.00
  -22  -16    2      0.13      0.00
  -21  -16    2     -0.65      0.00
  -20  -16    2      0.43      0.00
  -19  -16    2     -0.12      0.00
  -18  -16    2      0.21      0.00
  -17  -16    2     -0.50      0.00
  -16  -16    2      0.53      0.00
  -15  -16    2     -0.62      0.00
  -14  -16    2      0.81      0.00
  -13  -16    2     -0.68      0.00
  -12  -16    2      0.83      0.00
  -11  -16    2     -0.42      0.00
  -10  -16    2      1.31      0.00
   -9  -16    2     -0.56      0.00
   -8  -16    2      1.08      0.00
   -7  -16    2      0.62      0.00
   -6  -16    2      1.03      0.00
   -5  -16    2      0.52      0.00
   -4  -16    2      0.61      0.00
   -3  -16    2      0.34      0.00
   -2  -16    2      0.35      0.00
   -1  -16    2      1.00      0.00
    0  -16    2     -0.87      0.00
    1  -16    2      0.27      0.00
    2  -16    2     -1.42      0.00
    3  -16    2      1.07      0.00
    4  -16    2     -1.10      0.00
    5  -16    2      0.58      0.00
    6  -16    2     -0.69      0.00
    7  -16    2     -0.23      0.00
    8  -16    2      0.62      0.00
    9  -16    2      0.25      0.00
   10  -16    2      0.92      0.00
   11  -16    2     -0.23      0.00
   12  -16    2      0.74      0.00
   13  -16    2     -0.34      0.00
   14  -16    2      0.95      0.00
   15  -16    2      0.23      0.00
   16  -16    2      0.47      0.00
   17  -16    2     -0.06      0.00
   18  -16    2     -0.42      0.00
   19  -16    2      0.51      0.00
   20  -16    2      0.13      0.00
  -23  -15    2      0.22      0.00
  -22  -15    2     -0.43      0.00
  -21  -15    2      0.67      0.00
  -20  -15    2     -0.70      0.00
  -19  -15    2      0.04      0.00
  -18  -15    2     -0.11      0.00
  -17  -15    2      0.26      0.00
  -16  -15    2     -0.38      0.00
  -15  -15    2      0.54      0.00
  -14  -15    2     -0.65      0.00
  -13  -15    2      0.78      0.00
  -12  -15    2     -0.44      0.00
  -11  -15    2      0.49      0.00
  -10  -15    2     -0.24      0.00
   -9  -15    2      1.00      0.00
   -8  -15    2      0.58      0.00
   -7  -15    2      0.16      0.00
   -6  -15    2      1.26      0.00
   -5  -15    2      1.31      0.00
   -4  -15    2      1.49      0.00
   -3  -15    2      2.00      0.00
   -2  -15    2      0.74      0.00
   -1  -15    2      1.51      0.00
    0  -15    2      1.39      0.00
    1  -15    2      1.20      0.00
    2  -15    2      1.28      0.00
    3  -15    2     -1.16      0.00
    4  -15    2      1.26      0.00
    5  -15    2     -1.31      0.00
    6  -15    2      0.98      0.00
    7  -15    2     -0.40      0.00
    8  -15    2     -0.60      0.00
    9  -15    2     -0.23      0.00
   10  -15    2     -0.58      0.00
   11  -15    2      0.88      0.00
   12  -15    2     -0.15      0.00
   13  -15    2      0.62      0.00
   14  -15    2     -0.44      0.00
   15  -15    2      0.23      0.00
   16  -15    2      0.11      0.00
   17  -15    2      0.46      0.00
   18  -15    2      0.60      0.00
   19  -15    2     -0.45      0.00
   20  -15    2      0.06      0.00
   21  -15    2     -0.09      0.00
  -24  -14    2      0.29      0.00
  -23  -14    2     -0.24      0.00
  -22  -14    2      0.19      0.00
  -21  -14    2     -0.52      0.00
  -20  -14    2      0.30      0.00
  -19  -14    2      0.09      0.00
  -18  -14    2     -0.54      0.00
  -17  -14    2      0.06      0.00
  -16  -14    2     -0.18      0.00
  -15  -14    2     -0.35      0.00
  -14  -14    2      0.34      0.00
  -13  -14    2     -0.86      0.00
  -12  -14    2      0.28      0.00
  -11  -14    2     -0.65      0.00
  -10  -14    2     -0.02      0.00
   -9  -14    2     -1.01      0.00
   -8  -14    2     -0.50      0.00
   -7  -14    2      0.56      0.00
   -6  -14    2     -0.79      0.00
   -5  -14    2      0.06      0.00
   -4  -14    2      0.39      0.00
   -3  -14    2      0.11      0.00
   -2  -14    2      2.67      0.00
   -1  -14    2      0.02      0.00
    0  -14    2      2.49      0.00
    1  -14    2      0.08      0.00
    2  -14    2      2.17      0.00
    3  -14    2      2.21      0.00
    4  -14    2     -0.18      0.00
    5  -14    2      2.20      0.00
    6  -14    2     -1.54      0.00
    7  -14    2      1.33      0.00
    8  -14    2     -0.42      0.00
    9  -14    2      0.53      0.00
   10  -14    2     -0.21      0.00
   11  -14    2     -0.90      0.00
   12  -14    2     -0.07      0.00
   13  -14    2     -0.06      0.00
   14  -14    2      0.36      0.00
   15  -14    2      0.15      0.00
   16  -14    2     -0.23      0.00
   17  -14    2     -0.15      0.00
   18  -14    2     -0.31      0.00
   19  -14    2      0.68      0.00
   20  -14    2     -0.05      0.00
   21  -14    2      0.07      0.00
   22  -14    2     -0.29      0.00
  -24  -13    2     -0.02      0.00
  -23  -13    2      0.02      0.00
  -22  -13    2      0.11      0.00
  -21  -13    2      0.02      0.00
  -20  -13    2     -0.17      0.00
  -19  -13    2     -0.57      0.00
  -18  -13    2      0.47      0.00
  -17  -13    2     -0.72      0.00
  -16  -13    2     -0.21      0.00
  -15  -13    2     -0.26      0.00
  -14  -13    2     -1.13      0.00
  -13  -13    2      0.33      0.00
  -12  -13    2     -1.48      0.00
  -11  -13    2     -0.07      0.00
  -10  -13    2     -1.53      0.00
   -9  -13    2     -0.18      0.00
   -8  -13    2     -1.47      0.00
   -7  -13    2     -2.11      0.00
   -6  -13    2     -0.44      0.00
   -5  -13    2     -1.57      0.00
   -4  -13    2     -0.86      0.00
   -3  -13    2     -0.89      0.00
   -2  -13    2     -2.05      0.00
   -1  -13    2      1.70      0.00
    0  -13    2     -1.33      0.00
    1  -13    2      3.09      0.00
    2  -13    2     -1.20      0.00
    3  -13    2      1.53      0.00
    4  -13    2      2.16      0.00
    5  -13    2      0.16      0.00
    6  -13    2      3.62      0.00
    7  -13    2     -1.22      0.00
    8  -13    2      2.39      0.00
    9  -13    2     -1.00      0.00
   10  -13    2      1.35      0.00
   11  -13    2      0.48      0.00
   12  -13    2      0.19      0.00
   13  -13    2     -0.44      0.00
   14  -13    2     -0.25      0.00
   15  -13    2     -0.32      0.00
   16  -13    2      0.37      0.00
   17  -13    2     -0.13      0.00
   18  -13    2     -0.05      0.00
   19  -13    2     -0.80      0.00
   20  -13    2     -0.11      0.00
   21  -13    2     -0.12      0.00
   22  -13    2      0.08      0.00
  -25  -12    2      0.32      0.00
  -24  -12    2     -0.23      0.00
  -23  -12    2      0.07      0.00
  -22  -12    2     -0.20      0.00
  -21  -12    2      0.07      0.00
  -20  -12    2      0.16      0.00
  -19  -12    2      0.12      0.00
  -18  -12    2     -0.54      0.00
  -17  -12    2     -0.15      0.00
  -16  -12    2     -0.12      0.00
  -15  -12    2     -1.05      0.00
  -14  -12    2      0.51      0.00
  -13  -12    2     -1.89      0.00
  -12  -12    2      0.45      0.00
  -11  -12    2     -1.59      0.00
  -10  -12    2      0.04      0.00
   -9  -12    2     -1.41      0.00
   -8  -12    2     -0.31      0.00
   -7  -12    2      0.16      0.00
   -6  -12    2     -2.31      0.00
   -5  -12    2      0.23      0.00
   -4  -12    2     -2.13      0.00
   -3  -12    2      0.76      0.00
   -2  -12    2     -0.88      0.00
   -1  -12    2     -1.63      0.00
    0  -12    2      0.60      0.00
    1  -12    2     -2.35      0.00
    2  -12    2      3.51      0.00
    3  -12    2     -1.12      0.00
    4  -12    2      1.12      0.00
    5  -12    2      1.19      0.00
    6  -12    2     -0.24      0.00
    7  -12    2      3.92      0.00
    8  -12    2     -0.88      0.00
    9  -12    2      3.39      0.00
   10  -12    2     -0.76      0.00
   11  -12    2      1.12      0.00
   12  -12    2      0.43      0.00
   13  -12    2      0.91      0.00
   14  -12    2      0.30      0.00
   15  -12    2     -0.09      0.00
   16  -12    2     -0.69      0.00
   17  -12    2     -0.29      0.00
   18  -12    2     -0.23      0.00
   19  -12    2     -0.01      0.00
   20  -12    2     -0.47      0.00
   21  -12    2     -0.57      0.00
   22  -12    2     -0.49      0.00
   23  -12    2     -0.39      0.00
  -25  -11    2     -0.28      0.00
  -24  -11    2      0.27      0.00
  -23  -11    2      0.21      0.00
  -22  -11    2      0.01      0.00
  -21  -11    2      0.33      0.00
  -20  -11    2     -0.42      0.00
  -19  -11    2      0.61      0.00
  -18  -11    2     -0.04      0.00
  -17  -11    2      0.61      0.00
  -16  -11    2     -0.76      0.00
  -15  -11    2      0.87      0.00
  -14  -11    2     -1.63      0.00
  -13  -11    2      0.95      0.00
  -12  -11    2     -1.32      0.00
  -11  -11    2      0.10      0.00
  -10  -11    2     -0.48      0.00
   -9  -11    2     -0.44      0.00
   -8  -11    2      0.24      0.00
   -7  -11    2     -1.13      0.00
   -6  -11    2      2.93      0.00
   -5  -11    2     -1.38      0.00
   -4  -11    2      3.28      0.00
   -3  -11    2     -2.44      0.00
   -2  -11    2      3.61      0.00
   -1  -11    2      0.26      0.00
    0  -11    2      1.67      0.00
    1  -11    2      1.80      0.00
    2  -11    2     -2.53      0.00
    3  -11    2      3.63      0.00
    4  -11    2     -0.78      0.00
    5  -11    2      2.59      0.00
    6  -11    2      0.08      0.00
    7  -11    2     -0.57      0.00
    8  -11    2      2.54      0.00
    9  -11    2     -0.96      0.00
   10  -11    2      2.82      0.00
   11  -11    2     -0.05      0.00
   12  -11    2      0.85      0.00
   13  -11    2     -0.06      0.00
   14  -11    2      0.27      0.00
   15  -11    2      0.59      0.00
   16  -11    2      0.33      0.00
   17  -11    2     -0.22      0.00
   18  -11    2     -0.63      0.00
   19  -11    2     -0.57      0.00
   20  -11    2     -0.31      0.00
   21  -11    2     -0.17      0.00
   22  -11    2     -0.27      0.00
   23  -11    2     -0.34      0.00
   24  -11    2     -0.60      0.00
  -26  -10    2      0.09      0.00
  -25  -10    2      0.29      0.00
  -24  -10    2      0.07      0.00
  -23  -10    2     -0.28      0.00
  -22  -10    2      0.56      0.00
  -21  -10    2     -0.22      0.00
  -20  -10    2      1.12      0.00
  -19  -10    2     -0.51      0.00
  -18  -10    2      0.95      0.00
  -17  -10    2     -0.34      0.00
  -16  -10    2      1.31      0.00
  -15  -10    2     -0.67      0.00
  -14  -10    2      1.38      0.00
  -13  -10    2     -1.03      0.00
  -12  -10    2     -0.09      0.00
  -11  -10    2     -0.35      0.00
  -10  -10    2     -1.59      0.00
   -9  -10    2      0.73      0.00
   -8  -10    2     -2.03      0.00
   -7  -10    2      1.25      0.00
   -6  -10    2     -3.18      0.00
   -5  -10    2      2.92      0.00
   -4  -10    2     -1.73      0.00
   -3  -10    2      5.57      0.00
   -2  -10    2     -2.44      0.00
   -1  -10    2      4.52      0.00
    0  -10    2     -0.04      0.00
    1  -10    2      3.45      0.00
    2  -10    2      4.49      0.00
    3  -10    2     -1.17      0.00
    4  -10    2      3.77      0.00
    5  -10    2     -2.12      0.00
    6  -10    2      4.23      0.00
    7  -10    2      0.00      0.00
    8  -10    2      0.12      0.00
    9  -10    2      0.85      0.00
   10  -10    2     -1.32      0.00
   11  -10    2      1.41      0.00
   12  -10    2     -0.30      0.00
   13  -10    2      1.09      0.00
   14  -10    2     -0.15      0.00
   15  -10    2     -0.13      0.00
   16  -10    2     -0.10      0.00
   17  -10    2      0.42      0.00
   18  -10    2      0.28      0.00
   19  -10    2      0.04      0.00
   20  -10    2     -0.48      0.00
   21  -10    2     -0.39      0.00
   22  -10    2     -0.25      0.00
   23  -10    2      0.01      0.00
[truncated: 1,544,684 more chars]
